# Supplementary material for: Highly diastereoselective preparation of chiral NHC-boranes stereogenic at the boron atom
Source: Chem Sci. 2019 May 24;10(26):6524–30. doi: 10.1039/c9sc01454c (PMC6611065; doi:10.1039/c9sc01454c)
Supplement: Supplementary file 2 [file SC-010-C9SC01454C-s002.cif]

# Electronic Supplementary Material (ESI) for Chemical Science.
# This journal is © The Royal Society of Chemistry 2019

####################################################################### 
# 
# This file contains crystal structure data downloaded from the 
# Cambridge Structural Database (CSD) hosted by the Cambridge 
# Crystallographic Data Centre (CCDC).
# 
# Full information about CCDC data access policies and citation 
# guidelines are available at http://www.ccdc.cam.ac.uk/access/V1 
# 
# Audit and citation data items may have been added by the CCDC. 
# Please retain this information to preserve the provenance of 
# this file and to allow appropriate attribution of the data. 
# 
#######################################################################

data_ca493d
_database_code_depnum_ccdc_archive 'CCDC 1856403'
loop_
_audit_author_name
_audit_author_address
'Michel Giorgi'
;Aix Marseille Universit?
France
;
_audit_update_record             
;
2018-07-17 deposited with the CCDC.	2019-05-24 downloaded from the CCDC.
;
_audit_creation_date             2017-10-19
_audit_creation_method           
;
Olex2 1.2
(compiled 2017.08.10 svn.r3461 for OlexSys, GUI svn.r5381)
;
_shelx_SHELXL_version_number     2016/4
_chemical_name_common            ?
_chemical_name_systematic        ?
_chemical_formula_moiety         'C24 H31 B N2'
_chemical_formula_sum            'C24 H31 B N2'
_chemical_formula_weight         358.32
_chemical_absolute_configuration ad
_chemical_melting_point          ?

loop_
_atom_type_symbol
_atom_type_description
_atom_type_scat_dispersion_real
_atom_type_scat_dispersion_imag
_atom_type_scat_source
C C 0.0181 0.0091 'International Tables Vol C Tables 4.2.6.8 and 6.1.1.4'
H H 0.0000 0.0000 'International Tables Vol C Tables 4.2.6.8 and 6.1.1.4'
B B 0.0090 0.0039 'International Tables Vol C Tables 4.2.6.8 and 6.1.1.4'
N N 0.0311 0.0180 'International Tables Vol C Tables 4.2.6.8 and 6.1.1.4'

_shelx_space_group_comment       
;
The symmetry employed for this shelxl refinement is uniquely defined
by the following loop, which should always be used as a source of
symmetry information in preference to the above space-group names.
They are only intended as comments.
;
_space_group_crystal_system      orthorhombic
_space_group_IT_number           19
_space_group_name_H-M_alt        'P 21 21 21'
_space_group_name_Hall           'P 2ac 2ab'
loop_
_space_group_symop_operation_xyz
'x, y, z'
'-x+1/2, -y, z+1/2'
'-x, y+1/2, -z+1/2'
'x+1/2, -y+1/2, -z'

_cell_length_a                   7.55860(10)
_cell_length_b                   9.20850(10)
_cell_length_c                   30.8403(5)
_cell_angle_alpha                90
_cell_angle_beta                 90
_cell_angle_gamma                90
_cell_volume                     2146.59(5)
_cell_formula_units_Z            4
_cell_measurement_reflns_used    5675
_cell_measurement_temperature    293
_cell_measurement_theta_max      70.7780
_cell_measurement_theta_min      4.3500
_shelx_estimated_absorpt_T_max   0.902
_shelx_estimated_absorpt_T_min   0.854
_exptl_absorpt_coefficient_mu    0.478
_exptl_absorpt_correction_T_max  1.00000
_exptl_absorpt_correction_T_min  0.90510
_exptl_absorpt_correction_type   multi-scan
_exptl_absorpt_process_details   
;
CrysAlisPro 1.171.39.18b (Rigaku Oxford Diffraction, 2015)
Empirical absorption correction using spherical harmonics,
 implemented in SCALE3 ABSPACK scaling algorithm.
;
_exptl_absorpt_special_details   ?
_exptl_crystal_colour            colourless
_exptl_crystal_colour_primary    colourless
_exptl_crystal_density_diffrn    1.109
_exptl_crystal_density_meas      ?
_exptl_crystal_density_method    ?
_exptl_crystal_description       prism
_exptl_crystal_F_000             776
_exptl_crystal_size_max          0.34
_exptl_crystal_size_mid          0.24
_exptl_crystal_size_min          0.22
_exptl_transmission_factor_max   ?
_exptl_transmission_factor_min   ?
_diffrn_reflns_av_R_equivalents  0.0112
_diffrn_reflns_av_unetI/netI     0.0157
_diffrn_reflns_Laue_measured_fraction_full 0.999
_diffrn_reflns_Laue_measured_fraction_max 0.985
_diffrn_reflns_limit_h_max       9
_diffrn_reflns_limit_h_min       -9
_diffrn_reflns_limit_k_max       9
_diffrn_reflns_limit_k_min       -11
_diffrn_reflns_limit_l_max       37
_diffrn_reflns_limit_l_min       -23
_diffrn_reflns_number            7385
_diffrn_reflns_point_group_measured_fraction_full 0.997
_diffrn_reflns_point_group_measured_fraction_max 0.974
_diffrn_reflns_theta_full        67.684
_diffrn_reflns_theta_max         70.926
_diffrn_reflns_theta_min         5.012
_diffrn_ambient_temperature      293
_diffrn_detector                 'CCD plate'
_diffrn_detector_area_resol_mean 5.3048
_diffrn_detector_type            AtlasS2
_diffrn_measured_fraction_theta_full 0.999
_diffrn_measured_fraction_theta_max 0.985
_diffrn_measurement_details      
;
List of Runs (angles in degrees, time in seconds):

  # Type    Start    End  Width  t~exp~   \w     \q     \k     \f   Frames
#--------------------------------------------------------------------------
  1  \w    -98.00   4.00   1.00    1.00    --  -17.77 -19.00 -60.00  102
  2  \w    -78.00 -20.00   1.00    1.00    --  -17.77 -38.00-120.00   58
  3  \w     56.00  96.00   1.00    1.00    --   17.77-178.00-120.00   40
  4  \w     31.00 119.00   1.00   10.00    --  101.41 -61.00 -90.00   88
  5  \w    104.00 174.00   1.00   10.00    --  101.41 125.00 -30.00   70
  6  \w     95.00 121.00   1.00   10.00    --  101.41  30.00-120.00   26
  7  \w     30.00 130.00   1.00   10.00    --  101.41 -30.00  60.00  100
  8  \w    147.00 173.00   1.00   10.00    --  101.41  30.00-120.00   26
  9  \w     22.00 121.00   1.00   10.00    --  101.41 -15.00-180.00   99
;
_diffrn_measurement_device       'four-circle diffractometer'
_diffrn_measurement_device_type  'SuperNova, Dual, Cu at home/near, AtlasS2'
_diffrn_measurement_method       '\w scans'
_diffrn_orient_matrix_type       
'CrysAlisPro convention (1999,Acta A55,543-557)'
_diffrn_orient_matrix_UB_11      -0.1830659000
_diffrn_orient_matrix_UB_12      0.0614640000
_diffrn_orient_matrix_UB_13      0.0120733000
_diffrn_orient_matrix_UB_21      -0.0895794000
_diffrn_orient_matrix_UB_22      -0.1261723000
_diffrn_orient_matrix_UB_23      -0.0243856000
_diffrn_orient_matrix_UB_31      0.0006120000
_diffrn_orient_matrix_UB_32      -0.0909826000
_diffrn_orient_matrix_UB_33      0.0419084000
_diffrn_radiation_monochromator  mirror
_diffrn_radiation_probe          x-ray
_diffrn_radiation_type           CuK\a
_diffrn_radiation_wavelength     1.54184
_diffrn_source                   'micro-focus sealed X-ray tube'
_diffrn_source_type              'SuperNova (Cu) X-ray Source'
_reflns_Friedel_coverage         0.705
_reflns_Friedel_fraction_full    0.995
_reflns_Friedel_fraction_max     0.960
_reflns_number_gt                3944
_reflns_number_total             4047
_reflns_odcompleteness_completeness 99.81
_reflns_odcompleteness_iscentric 1
_reflns_odcompleteness_theta     64.99
_reflns_special_details          
;
 Reflections were merged by SHELXL according to the crystal
 class for the calculation of statistics and refinement.
 
 _reflns_Friedel_fraction is defined as the number of unique
 Friedel pairs measured divided by the number that would be
 possible theoretically, ignoring centric projections and
 systematic absences.
;
_reflns_threshold_expression     'I > 2\s(I)'
_computing_cell_refinement       'CrysAlisPro 1.171.39.18b (Rigaku OD, 2015)'
_computing_data_collection       'CrysAlisPro 1.171.39.18b (Rigaku OD, 2015)'
_computing_data_reduction        'CrysAlisPro 1.171.39.18b (Rigaku OD, 2015)'
_computing_molecular_graphics    'Olex2 (Dolomanov et al., 2009)'
_computing_publication_material  'Olex2 (Dolomanov et al., 2009)'
_computing_structure_refinement  'ShelXL (Sheldrick, 2015)'
_computing_structure_solution    'ShelXT (Sheldrick, 2015)'
_refine_diff_density_max         0.129
_refine_diff_density_min         -0.150
_refine_diff_density_rms         0.031
_refine_ls_abs_structure_details 
;
 Flack x determined using 1575 quotients [(I+)-(I-)]/[(I+)+(I-)]
 (Parsons, Flack and Wagner, Acta Cryst. B69 (2013) 249-259).
;
_refine_ls_abs_structure_Flack   -0.07(13)
_refine_ls_extinction_coef       .
_refine_ls_extinction_method     none
_refine_ls_goodness_of_fit_ref   1.146
_refine_ls_hydrogen_treatment    constr
_refine_ls_matrix_type           full
_refine_ls_number_parameters     251
_refine_ls_number_reflns         4047
_refine_ls_number_restraints     0
_refine_ls_R_factor_all          0.0429
_refine_ls_R_factor_gt           0.0420
_refine_ls_restrained_S_all      1.146
_refine_ls_shift/su_max          0.000
_refine_ls_shift/su_mean         0.000
_refine_ls_structure_factor_coef Fsqd
_refine_ls_weighting_details     
'w=1/[\s^2^(Fo^2^)+(0.0687P)^2^+0.1637P] where P=(Fo^2^+2Fc^2^)/3'
_refine_ls_weighting_scheme      calc
_refine_ls_wR_factor_gt          0.1196
_refine_ls_wR_factor_ref         0.1205
_refine_special_details          ?
_olex2_refinement_description    
;
1. Fixed Uiso
 At 1.2 times of:
  All B(H) groups, All C(H) groups, All C(H,H) groups
 At 1.5 times of:
  All C(H,H,H) groups
2.a Ternary CH refined with riding coordinates:
 C4(H4), B3(H3)
2.b Secondary CH2 refined with riding coordinates:
 C3(H3A,H3B)
2.c Aromatic/amide H refined with riding coordinates:
 C1(H1), C2(H2), C8(H8), C10(H10), C18(H18), C20(H20)
2.d Idealised Me refined as rotating group:
 C12(H12A,H12B,H12C), C13(H13A,H13B,H13C), C14(H14A,H14B,H14C), C15(H15A,H15B,
 H15C), C22(H22A,H22B,H22C), C23(H23A,H23B,H23C), C25(H25A,H25B,H25C)
;
_atom_sites_solution_hydrogens   geom
_atom_sites_solution_primary     dual
_atom_sites_solution_secondary   ?
loop_
_atom_site_label
_atom_site_type_symbol
_atom_site_fract_x
_atom_site_fract_y
_atom_site_fract_z
_atom_site_U_iso_or_equiv
_atom_site_adp_type
_atom_site_occupancy
_atom_site_site_symmetry_order
_atom_site_calc_flag
_atom_site_refinement_flags_posn
_atom_site_refinement_flags_adp
_atom_site_refinement_flags_occupancy
_atom_site_disorder_assembly
_atom_site_disorder_group
N1 N 0.2729(2) 0.24915(18) 0.61957(5) 0.0483(4) Uani 1 1 d . . . . .
N2 N 0.3746(2) 0.0487(2) 0.64454(6) 0.0523(4) Uani 1 1 d . . . . .
C1 C 0.1290(3) 0.1655(3) 0.63153(8) 0.0597(6) Uani 1 1 d . . . . .
H1 H 0.010408 0.191147 0.629042 0.072 Uiso 1 1 calc R . . . .
C2 C 0.1929(3) 0.0401(3) 0.64745(8) 0.0600(5) Uani 1 1 d . . . . .
H2 H 0.127344 -0.037332 0.658294 0.072 Uiso 1 1 calc R . . . .
C3 C 0.5222(3) -0.0487(3) 0.65604(9) 0.0606(6) Uani 1 1 d . . . . .
H3A H 0.505208 -0.144464 0.643597 0.073 Uiso 1 1 calc R . . . .
H3B H 0.533398 -0.057930 0.687254 0.073 Uiso 1 1 calc R . . . .
C4 C 0.6869(3) 0.0262(2) 0.63641(7) 0.0517(5) Uani 1 1 d . . . . .
H4 H 0.784829 0.024245 0.657235 0.062 Uiso 1 1 calc R . . . .
C5 C 0.4235(3) 0.1768(2) 0.62792(6) 0.0453(4) Uani 1 1 d . . . . .
C6 C 0.2646(3) 0.3859(2) 0.59690(6) 0.0474(4) Uani 1 1 d . . . . .
C7 C 0.2599(3) 0.5140(2) 0.62068(7) 0.0546(5) Uani 1 1 d . . . . .
C8 C 0.2486(4) 0.6424(3) 0.59718(9) 0.0672(6) Uani 1 1 d . . . . .
H8 H 0.242896 0.729637 0.612286 0.081 Uiso 1 1 calc R . . . .
C9 C 0.2455(4) 0.6463(3) 0.55253(10) 0.0738(7) Uani 1 1 d . . . . .
C10 C 0.2537(4) 0.5157(3) 0.53060(8) 0.0724(7) Uani 1 1 d . . . . .
H10 H 0.253881 0.516563 0.500443 0.087 Uiso 1 1 calc R . . . .
C11 C 0.2615(3) 0.3839(3) 0.55189(7) 0.0579(5) Uani 1 1 d . . . . .
C12 C 0.2682(5) 0.2422(3) 0.52735(9) 0.0854(9) Uani 1 1 d . . . . .
H12A H 0.368918 0.186964 0.536741 0.128 Uiso 1 1 calc GR . . . .
H12B H 0.277926 0.261523 0.496855 0.128 Uiso 1 1 calc GR . . . .
H12C H 0.162129 0.187899 0.532843 0.128 Uiso 1 1 calc GR . . . .
C13 C 0.2673(4) 0.5134(3) 0.66914(8) 0.0758(7) Uani 1 1 d . . . . .
H13A H 0.181401 0.446217 0.680246 0.114 Uiso 1 1 calc GR . . . .
H13B H 0.242067 0.609008 0.679868 0.114 Uiso 1 1 calc GR . . . .
H13C H 0.383361 0.484478 0.678421 0.114 Uiso 1 1 calc GR . . . .
C14 C 0.2329(7) 0.7889(4) 0.52852(16) 0.1171(14) Uani 1 1 d . . . . .
H14A H 0.169976 0.858090 0.545981 0.176 Uiso 1 1 calc GR . . . .
H14B H 0.170884 0.774520 0.501696 0.176 Uiso 1 1 calc GR . . . .
H14C H 0.349682 0.824774 0.522634 0.176 Uiso 1 1 calc GR . . . .
C15 C 0.7396(4) -0.0528(3) 0.59509(9) 0.0741(7) Uani 1 1 d . . . . .
H15A H 0.762751 -0.153007 0.601565 0.111 Uiso 1 1 calc GR . . . .
H15B H 0.844229 -0.008983 0.583241 0.111 Uiso 1 1 calc GR . . . .
H15C H 0.645154 -0.046376 0.574372 0.111 Uiso 1 1 calc GR . . . .
C16 C 0.7009(2) 0.3361(2) 0.65383(6) 0.0441(4) Uani 1 1 d . . . . .
C17 C 0.6961(3) 0.3381(2) 0.69979(6) 0.0502(5) Uani 1 1 d . . . . .
C18 C 0.7499(3) 0.4601(3) 0.72316(7) 0.0573(5) Uani 1 1 d . . . . .
H18 H 0.745261 0.457183 0.753284 0.069 Uiso 1 1 calc R . . . .
C19 C 0.8096(3) 0.5844(3) 0.70331(8) 0.0582(5) Uani 1 1 d . . . . .
C20 C 0.8144(3) 0.5843(2) 0.65858(8) 0.0575(5) Uani 1 1 d . . . . .
H20 H 0.854654 0.667017 0.644374 0.069 Uiso 1 1 calc R . . . .
C21 C 0.7615(3) 0.4655(2) 0.63385(6) 0.0492(4) Uani 1 1 d . . . . .
C22 C 0.8674(5) 0.7167(3) 0.72897(10) 0.0803(8) Uani 1 1 d . . . . .
H22A H 0.777436 0.790070 0.727287 0.121 Uiso 1 1 calc GR . . . .
H22B H 0.975799 0.753774 0.717144 0.121 Uiso 1 1 calc GR . . . .
H22C H 0.885419 0.689883 0.758729 0.121 Uiso 1 1 calc GR . . . .
C23 C 0.7702(4) 0.4831(3) 0.58518(7) 0.0640(6) Uani 1 1 d . . . . .
H23A H 0.843556 0.408233 0.573106 0.096 Uiso 1 1 calc GR . . . .
H23B H 0.819401 0.576430 0.578268 0.096 Uiso 1 1 calc GR . . . .
H23C H 0.653257 0.475929 0.573241 0.096 Uiso 1 1 calc GR . . . .
C25 C 0.6281(4) 0.2112(3) 0.72549(7) 0.0693(7) Uani 1 1 d . . . . .
H25A H 0.512356 0.185211 0.715302 0.104 Uiso 1 1 calc GR . . . .
H25B H 0.621796 0.237192 0.755596 0.104 Uiso 1 1 calc GR . . . .
H25C H 0.706718 0.130175 0.721985 0.104 Uiso 1 1 calc GR . . . .
B3 B 0.6334(3) 0.1990(3) 0.62446(7) 0.0447(5) Uani 1 1 d . . . . .
H3 H 0.664015 0.217719 0.594092 0.054 Uiso 1 1 calc R . . . .

loop_
_atom_site_aniso_label
_atom_site_aniso_U_11
_atom_site_aniso_U_22
_atom_site_aniso_U_33
_atom_site_aniso_U_23
_atom_site_aniso_U_13
_atom_site_aniso_U_12
N1 0.0394(8) 0.0542(8) 0.0514(8) 0.0015(7) -0.0038(7) 0.0018(7)
N2 0.0428(8) 0.0526(10) 0.0616(10) 0.0071(8) -0.0007(7) -0.0032(7)
C1 0.0376(9) 0.0700(15) 0.0715(14) 0.0005(12) 0.0002(9) -0.0013(9)
C2 0.0447(10) 0.0645(13) 0.0709(13) 0.0068(11) 0.0047(10) -0.0100(10)
C3 0.0527(11) 0.0512(11) 0.0780(14) 0.0134(10) -0.0042(11) -0.0005(10)
C4 0.0441(10) 0.0516(11) 0.0594(11) 0.0060(9) -0.0033(9) 0.0021(9)
C5 0.0415(9) 0.0486(10) 0.0458(9) 0.0019(8) -0.0023(7) -0.0003(8)
C6 0.0408(9) 0.0526(10) 0.0489(9) -0.0011(8) -0.0050(8) 0.0035(8)
C7 0.0464(11) 0.0581(11) 0.0592(11) -0.0081(9) -0.0092(9) 0.0059(9)
C8 0.0627(14) 0.0507(11) 0.0883(16) -0.0063(11) -0.0116(13) 0.0038(11)
C9 0.0674(15) 0.0671(14) 0.0869(17) 0.0188(13) -0.0095(13) 0.0042(13)
C10 0.0766(18) 0.0868(16) 0.0538(12) 0.0113(11) -0.0059(11) 0.0113(15)
C11 0.0590(12) 0.0662(12) 0.0486(10) -0.0024(9) -0.0064(10) 0.0090(11)
C12 0.112(3) 0.0846(17) 0.0592(13) -0.0194(13) -0.0135(15) 0.0121(19)
C13 0.0772(17) 0.0898(17) 0.0605(13) -0.0220(12) -0.0106(12) 0.0210(15)
C14 0.125(3) 0.082(2) 0.144(3) 0.045(2) -0.011(3) 0.003(2)
C15 0.0894(19) 0.0566(12) 0.0762(15) -0.0043(11) 0.0030(14) 0.0119(14)
C16 0.0344(8) 0.0514(10) 0.0465(9) 0.0052(8) 0.0001(7) 0.0031(8)
C17 0.0421(10) 0.0605(11) 0.0481(10) 0.0040(8) 0.0000(8) 0.0020(9)
C18 0.0528(12) 0.0729(13) 0.0464(9) -0.0017(9) -0.0027(9) 0.0042(11)
C19 0.0506(12) 0.0613(12) 0.0629(12) -0.0076(10) -0.0064(10) 0.0020(10)
C20 0.0575(12) 0.0523(11) 0.0628(12) 0.0051(9) -0.0025(10) -0.0034(10)
C21 0.0441(10) 0.0515(10) 0.0521(10) 0.0064(8) -0.0023(8) 0.0017(9)
C22 0.0803(18) 0.0775(18) 0.0832(17) -0.0206(15) -0.0085(14) -0.0072(15)
C23 0.0789(16) 0.0610(12) 0.0521(11) 0.0128(9) -0.0013(11) -0.0132(12)
C25 0.0805(17) 0.0816(17) 0.0457(10) 0.0092(11) 0.0033(11) -0.0114(14)
B3 0.0407(10) 0.0492(11) 0.0443(10) 0.0057(9) -0.0001(8) 0.0002(9)

_geom_special_details            
;
 All esds (except the esd in the dihedral angle between two l.s. planes)
 are estimated using the full covariance matrix.  The cell esds are taken
 into account individually in the estimation of esds in distances, angles
 and torsion angles; correlations between esds in cell parameters are only
 used when they are defined by crystal symmetry.  An approximate (isotropic)
 treatment of cell esds is used for estimating esds involving l.s. planes.
;
loop_
_geom_bond_atom_site_label_1
_geom_bond_atom_site_label_2
_geom_bond_distance
_geom_bond_site_symmetry_2
_geom_bond_publ_flag
N1 C1 1.383(3) . ?
N1 C5 1.344(3) . ?
N1 C6 1.442(3) . ?
N2 C2 1.379(3) . ?
N2 C3 1.476(3) . ?
N2 C5 1.338(3) . ?
C1 H1 0.9300 . ?
C1 C2 1.345(4) . ?
C2 H2 0.9300 . ?
C3 H3A 0.9700 . ?
C3 H3B 0.9700 . ?
C3 C4 1.547(3) . ?
C4 H4 0.9800 . ?
C4 C15 1.521(3) . ?
C4 B3 1.682(3) . ?
C5 B3 1.604(3) . ?
C6 C7 1.389(3) . ?
C6 C11 1.388(3) . ?
C7 C8 1.389(3) . ?
C7 C13 1.496(3) . ?
C8 H8 0.9300 . ?
C8 C9 1.378(4) . ?
C9 C10 1.381(4) . ?
C9 C14 1.510(4) . ?
C10 H10 0.9300 . ?
C10 C11 1.382(4) . ?
C11 C12 1.510(3) . ?
C12 H12A 0.9600 . ?
C12 H12B 0.9600 . ?
C12 H12C 0.9600 . ?
C13 H13A 0.9600 . ?
C13 H13B 0.9600 . ?
C13 H13C 0.9600 . ?
C14 H14A 0.9600 . ?
C14 H14B 0.9600 . ?
C14 H14C 0.9600 . ?
C15 H15A 0.9600 . ?
C15 H15B 0.9600 . ?
C15 H15C 0.9600 . ?
C16 C17 1.418(3) . ?
C16 C21 1.418(3) . ?
C16 B3 1.636(3) . ?
C17 C18 1.395(3) . ?
C17 C25 1.503(3) . ?
C18 H18 0.9300 . ?
C18 C19 1.374(3) . ?
C19 C20 1.380(3) . ?
C19 C22 1.517(3) . ?
C20 H20 0.9300 . ?
C20 C21 1.392(3) . ?
C21 C23 1.511(3) . ?
C22 H22A 0.9600 . ?
C22 H22B 0.9600 . ?
C22 H22C 0.9600 . ?
C23 H23A 0.9600 . ?
C23 H23B 0.9600 . ?
C23 H23C 0.9600 . ?
C25 H25A 0.9600 . ?
C25 H25B 0.9600 . ?
C25 H25C 0.9600 . ?
B3 H3 0.9800 . ?

loop_
_geom_angle_atom_site_label_1
_geom_angle_atom_site_label_2
_geom_angle_atom_site_label_3
_geom_angle
_geom_angle_site_symmetry_1
_geom_angle_site_symmetry_3
_geom_angle_publ_flag
C1 N1 C6 125.57(17) . . ?
C5 N1 C1 109.82(17) . . ?
C5 N1 C6 124.24(17) . . ?
C2 N2 C3 134.6(2) . . ?
C5 N2 C2 110.6(2) . . ?
C5 N2 C3 114.78(17) . . ?
N1 C1 H1 126.5 . . ?
C2 C1 N1 107.07(19) . . ?
C2 C1 H1 126.5 . . ?
N2 C2 H2 126.7 . . ?
C1 C2 N2 106.5(2) . . ?
C1 C2 H2 126.7 . . ?
N2 C3 H3A 110.9 . . ?
N2 C3 H3B 110.9 . . ?
N2 C3 C4 104.08(17) . . ?
H3A C3 H3B 109.0 . . ?
C4 C3 H3A 110.9 . . ?
C4 C3 H3B 110.9 . . ?
C3 C4 H4 110.0 . . ?
C3 C4 B3 108.31(17) . . ?
C15 C4 C3 109.0(2) . . ?
C15 C4 H4 110.0 . . ?
C15 C4 B3 109.39(18) . . ?
B3 C4 H4 110.0 . . ?
N1 C5 B3 139.70(19) . . ?
N2 C5 N1 106.03(17) . . ?
N2 C5 B3 114.26(17) . . ?
C7 C6 N1 119.12(17) . . ?
C11 C6 N1 118.29(18) . . ?
C11 C6 C7 122.6(2) . . ?
C6 C7 C13 121.6(2) . . ?
C8 C7 C6 116.6(2) . . ?
C8 C7 C13 121.8(2) . . ?
C7 C8 H8 118.5 . . ?
C9 C8 C7 123.0(2) . . ?
C9 C8 H8 118.5 . . ?
C8 C9 C10 117.7(2) . . ?
C8 C9 C14 120.9(3) . . ?
C10 C9 C14 121.3(3) . . ?
C9 C10 H10 118.9 . . ?
C9 C10 C11 122.3(2) . . ?
C11 C10 H10 118.9 . . ?
C6 C11 C12 120.8(2) . . ?
C10 C11 C6 117.7(2) . . ?
C10 C11 C12 121.5(2) . . ?
C11 C12 H12A 109.5 . . ?
C11 C12 H12B 109.5 . . ?
C11 C12 H12C 109.5 . . ?
H12A C12 H12B 109.5 . . ?
H12A C12 H12C 109.5 . . ?
H12B C12 H12C 109.5 . . ?
C7 C13 H13A 109.5 . . ?
C7 C13 H13B 109.5 . . ?
C7 C13 H13C 109.5 . . ?
H13A C13 H13B 109.5 . . ?
H13A C13 H13C 109.5 . . ?
H13B C13 H13C 109.5 . . ?
C9 C14 H14A 109.5 . . ?
C9 C14 H14B 109.5 . . ?
C9 C14 H14C 109.5 . . ?
H14A C14 H14B 109.5 . . ?
H14A C14 H14C 109.5 . . ?
H14B C14 H14C 109.5 . . ?
C4 C15 H15A 109.5 . . ?
C4 C15 H15B 109.5 . . ?
C4 C15 H15C 109.5 . . ?
H15A C15 H15B 109.5 . . ?
H15A C15 H15C 109.5 . . ?
H15B C15 H15C 109.5 . . ?
C17 C16 B3 123.74(17) . . ?
C21 C16 C17 115.59(18) . . ?
C21 C16 B3 120.61(16) . . ?
C16 C17 C25 121.73(19) . . ?
C18 C17 C16 121.28(19) . . ?
C18 C17 C25 116.97(18) . . ?
C17 C18 H18 118.8 . . ?
C19 C18 C17 122.4(2) . . ?
C19 C18 H18 118.8 . . ?
C18 C19 C20 117.0(2) . . ?
C18 C19 C22 122.1(2) . . ?
C20 C19 C22 121.0(2) . . ?
C19 C20 H20 118.6 . . ?
C19 C20 C21 122.7(2) . . ?
C21 C20 H20 118.6 . . ?
C16 C21 C23 122.41(18) . . ?
C20 C21 C16 120.99(18) . . ?
C20 C21 C23 116.59(18) . . ?
C19 C22 H22A 109.5 . . ?
C19 C22 H22B 109.5 . . ?
C19 C22 H22C 109.5 . . ?
H22A C22 H22B 109.5 . . ?
H22A C22 H22C 109.5 . . ?
H22B C22 H22C 109.5 . . ?
C21 C23 H23A 109.5 . . ?
C21 C23 H23B 109.5 . . ?
C21 C23 H23C 109.5 . . ?
H23A C23 H23B 109.5 . . ?
H23A C23 H23C 109.5 . . ?
H23B C23 H23C 109.5 . . ?
C17 C25 H25A 109.5 . . ?
C17 C25 H25B 109.5 . . ?
C17 C25 H25C 109.5 . . ?
H25A C25 H25B 109.5 . . ?
H25A C25 H25C 109.5 . . ?
H25B C25 H25C 109.5 . . ?
C4 B3 H3 108.6 . . ?
C5 B3 C4 95.93(16) . . ?
C5 B3 C16 111.72(17) . . ?
C5 B3 H3 108.6 . . ?
C16 B3 C4 122.26(17) . . ?
C16 B3 H3 108.6 . . ?

loop_
_geom_torsion_atom_site_label_1
_geom_torsion_atom_site_label_2
_geom_torsion_atom_site_label_3
_geom_torsion_atom_site_label_4
_geom_torsion
_geom_torsion_site_symmetry_1
_geom_torsion_site_symmetry_2
_geom_torsion_site_symmetry_3
_geom_torsion_site_symmetry_4
_geom_torsion_publ_flag
N1 C1 C2 N2 -0.6(3) . . . . ?
N1 C5 B3 C4 -171.1(2) . . . . ?
N1 C5 B3 C16 60.6(3) . . . . ?
N1 C6 C7 C8 -178.8(2) . . . . ?
N1 C6 C7 C13 1.4(3) . . . . ?
N1 C6 C11 C10 -179.9(2) . . . . ?
N1 C6 C11 C12 -0.5(4) . . . . ?
N2 C3 C4 C15 -103.2(2) . . . . ?
N2 C3 C4 B3 15.8(2) . . . . ?
N2 C5 B3 C4 9.9(2) . . . . ?
N2 C5 B3 C16 -118.37(19) . . . . ?
C1 N1 C5 N2 0.6(2) . . . . ?
C1 N1 C5 B3 -178.5(3) . . . . ?
C1 N1 C6 C7 92.3(3) . . . . ?
C1 N1 C6 C11 -87.6(3) . . . . ?
C2 N2 C3 C4 171.3(2) . . . . ?
C2 N2 C5 N1 -0.9(2) . . . . ?
C2 N2 C5 B3 178.41(19) . . . . ?
C3 N2 C2 C1 179.9(2) . . . . ?
C3 N2 C5 N1 179.91(19) . . . . ?
C3 N2 C5 B3 -0.8(3) . . . . ?
C3 C4 B3 C5 -15.1(2) . . . . ?
C3 C4 B3 C16 105.2(2) . . . . ?
C5 N1 C1 C2 0.0(3) . . . . ?
C5 N1 C6 C7 -95.4(2) . . . . ?
C5 N1 C6 C11 84.7(3) . . . . ?
C5 N2 C2 C1 0.9(3) . . . . ?
C5 N2 C3 C4 -9.9(3) . . . . ?
C6 N1 C1 C2 173.26(19) . . . . ?
C6 N1 C5 N2 -172.80(17) . . . . ?
C6 N1 C5 B3 8.1(4) . . . . ?
C6 C7 C8 C9 -1.3(4) . . . . ?
C7 C6 C11 C10 0.1(4) . . . . ?
C7 C6 C11 C12 179.5(3) . . . . ?
C7 C8 C9 C10 0.2(4) . . . . ?
C7 C8 C9 C14 179.9(3) . . . . ?
C8 C9 C10 C11 1.1(5) . . . . ?
C9 C10 C11 C6 -1.3(4) . . . . ?
C9 C10 C11 C12 179.3(3) . . . . ?
C11 C6 C7 C8 1.1(3) . . . . ?
C11 C6 C7 C13 -178.6(2) . . . . ?
C13 C7 C8 C9 178.5(2) . . . . ?
C14 C9 C10 C11 -178.6(3) . . . . ?
C15 C4 B3 C5 103.5(2) . . . . ?
C15 C4 B3 C16 -136.1(2) . . . . ?
C16 C17 C18 C19 0.2(3) . . . . ?
C17 C16 C21 C20 0.9(3) . . . . ?
C17 C16 C21 C23 -178.3(2) . . . . ?
C17 C16 B3 C4 -45.0(3) . . . . ?
C17 C16 B3 C5 67.5(2) . . . . ?
C17 C18 C19 C20 0.0(3) . . . . ?
C17 C18 C19 C22 179.8(2) . . . . ?
C18 C19 C20 C21 0.2(4) . . . . ?
C19 C20 C21 C16 -0.7(3) . . . . ?
C19 C20 C21 C23 178.6(2) . . . . ?
C21 C16 C17 C18 -0.7(3) . . . . ?
C21 C16 C17 C25 177.5(2) . . . . ?
C21 C16 B3 C4 138.0(2) . . . . ?
C21 C16 B3 C5 -109.5(2) . . . . ?
C22 C19 C20 C21 -179.6(2) . . . . ?
C25 C17 C18 C19 -178.0(2) . . . . ?
B3 C16 C17 C18 -177.80(19) . . . . ?
B3 C16 C17 C25 0.4(3) . . . . ?
B3 C16 C21 C20 178.14(19) . . . . ?
B3 C16 C21 C23 -1.1(3) . . . . ?

_iucr_refine_instructions_details 
;
TITL ca493d_a.res in P2(1)2(1)2(1)
 ca493d.res created by SHELXL-2016/4 at 10:20:10 on 19-Oct-2017
REM Old TITL ca493d in P2(1)2(1)2(1)
REM SHELXT solution in P2(1)2(1)2(1)
REM R1 0.126, Rweak 0.044, Alpha 0.002, Orientation as input
REM Flack x = 0.121 ( 0.110 ) from Parsons' quotients
REM Formula found by SHELXT: C22 B N2
CELL 1.54184 7.5586 9.2085 30.8403 90 90 90
ZERR 4 0.0001 0.0001 0.0005 0 0 0
LATT -1
SYMM 0.5-X,-Y,0.5+Z
SYMM -X,0.5+Y,0.5-Z
SYMM 0.5+X,0.5-Y,-Z
SFAC C H B N
UNIT 96 124 4 8

L.S. 10
PLAN  20
SIZE 0.22 0.24 0.34
TEMP 19.85
BOND $H
LIST 6
MORE -1
CONF
fmap 2
acta
REM <olex2.extras>
REM <HklSrc "%./ca493d.hkl">
REM </olex2.extras>

WGHT    0.068700    0.163700
FVAR       7.78097
N1    4    0.272857    0.249152    0.619572    11.00000    0.03936    0.05418 =
         0.05139    0.00149   -0.00383    0.00184
N2    4    0.374553    0.048741    0.644543    11.00000    0.04275    0.05263 =
         0.06162    0.00712   -0.00069   -0.00316
C1    1    0.128977    0.165498    0.631535    11.00000    0.03760    0.06996 =
         0.07150    0.00055    0.00018   -0.00134
AFIX  43
H1    2    0.010408    0.191147    0.629042    11.00000   -1.20000
AFIX   0
C2    1    0.192858    0.040061    0.647453    11.00000    0.04468    0.06446 =
         0.07086    0.00681    0.00475   -0.00996
AFIX  43
H2    2    0.127344   -0.037332    0.658294    11.00000   -1.20000
AFIX   0
C3    1    0.522232   -0.048736    0.656041    11.00000    0.05267    0.05119 =
         0.07804    0.01338   -0.00423   -0.00054
AFIX  23
H3A   2    0.505208   -0.144464    0.643597    11.00000   -1.20000
H3B   2    0.533398   -0.057930    0.687254    11.00000   -1.20000
AFIX   0
C4    1    0.686943    0.026224    0.636406    11.00000    0.04405    0.05159 =
         0.05940    0.00601   -0.00327    0.00214
AFIX  13
H4    2    0.784829    0.024245    0.657235    11.00000   -1.20000
AFIX   0
C5    1    0.423475    0.176825    0.627916    11.00000    0.04153    0.04859 =
         0.04583    0.00187   -0.00235   -0.00028
C6    1    0.264554    0.385903    0.596904    11.00000    0.04081    0.05259 =
         0.04892   -0.00112   -0.00497    0.00346
C7    1    0.259883    0.513977    0.620685    11.00000    0.04642    0.05811 =
         0.05920   -0.00807   -0.00917    0.00592
C8    1    0.248623    0.642354    0.597181    11.00000    0.06270    0.05065 =
         0.08829   -0.00626   -0.01162    0.00377
AFIX  43
H8    2    0.242896    0.729637    0.612286    11.00000   -1.20000
AFIX   0
C9    1    0.245549    0.646336    0.552526    11.00000    0.06737    0.06708 =
         0.08686    0.01877   -0.00949    0.00421
C10   1    0.253666    0.515733    0.530597    11.00000    0.07664    0.08676 =
         0.05381    0.01129   -0.00588    0.01133
AFIX  43
H10   2    0.253881    0.516563    0.500443    11.00000   -1.20000
AFIX   0
C11   1    0.261476    0.383904    0.551894    11.00000    0.05903    0.06625 =
         0.04856   -0.00235   -0.00645    0.00897
C12   1    0.268227    0.242172    0.527349    11.00000    0.11238    0.08459 =
         0.05915   -0.01935   -0.01346    0.01212
AFIX 137
H12A  2    0.368918    0.186964    0.536741    11.00000   -1.50000
H12B  2    0.277926    0.261523    0.496855    11.00000   -1.50000
H12C  2    0.162129    0.187899    0.532843    11.00000   -1.50000
AFIX   0
C13   1    0.267346    0.513365    0.669143    11.00000    0.07721    0.08978 =
         0.06047   -0.02196   -0.01056    0.02099
AFIX 137
H13A  2    0.181401    0.446217    0.680246    11.00000   -1.50000
H13B  2    0.242067    0.609008    0.679868    11.00000   -1.50000
H13C  2    0.383361    0.484478    0.678421    11.00000   -1.50000
AFIX   0
C14   1    0.232868    0.788918    0.528523    11.00000    0.12521    0.08188 =
         0.14435    0.04502   -0.01051    0.00342
AFIX 137
H14A  2    0.169976    0.858090    0.545981    11.00000   -1.50000
H14B  2    0.170884    0.774520    0.501696    11.00000   -1.50000
H14C  2    0.349682    0.824774    0.522634    11.00000   -1.50000
AFIX   0
C15   1    0.739624   -0.052820    0.595088    11.00000    0.08942    0.05657 =
         0.07618   -0.00434    0.00296    0.01194
AFIX 137
H15A  2    0.762751   -0.153007    0.601565    11.00000   -1.50000
H15B  2    0.844229   -0.008983    0.583241    11.00000   -1.50000
H15C  2    0.645154   -0.046376    0.574372    11.00000   -1.50000
AFIX   0
C16   1    0.700948    0.336122    0.653829    11.00000    0.03441    0.05143 =
         0.04647    0.00525    0.00008    0.00310
C17   1    0.696149    0.338107    0.699795    11.00000    0.04208    0.06048 =
         0.04809    0.00402    0.00004    0.00197
C18   1    0.749948    0.460101    0.723163    11.00000    0.05275    0.07286 =
         0.04641   -0.00167   -0.00266    0.00425
AFIX  43
H18   2    0.745261    0.457183    0.753284    11.00000   -1.20000
AFIX   0
C19   1    0.809600    0.584396    0.703313    11.00000    0.05056    0.06129 =
         0.06286   -0.00760   -0.00638    0.00203
C20   1    0.814402    0.584295    0.658585    11.00000    0.05748    0.05231 =
         0.06280    0.00514   -0.00249   -0.00341
AFIX  43
H20   2    0.854654    0.667017    0.644374    11.00000   -1.20000
AFIX   0
C21   1    0.761509    0.465539    0.633847    11.00000    0.04411    0.05146 =
         0.05210    0.00637   -0.00235    0.00170
C22   1    0.867364    0.716669    0.728973    11.00000    0.08033    0.07751 =
         0.08320   -0.02057   -0.00853   -0.00724
AFIX 137
H22A  2    0.777436    0.790070    0.727287    11.00000   -1.50000
H22B  2    0.975799    0.753774    0.717144    11.00000   -1.50000
H22C  2    0.885419    0.689883    0.758729    11.00000   -1.50000
AFIX   0
C23   1    0.770225    0.483137    0.585178    11.00000    0.07891    0.06101 =
         0.05206    0.01278   -0.00134   -0.01324
AFIX 137
H23A  2    0.843556    0.408233    0.573106    11.00000   -1.50000
H23B  2    0.819401    0.576430    0.578268    11.00000   -1.50000
H23C  2    0.653257    0.475929    0.573241    11.00000   -1.50000
AFIX   0
C25   1    0.628113    0.211216    0.725489    11.00000    0.08054    0.08155 =
         0.04572    0.00922    0.00334   -0.01142
AFIX 137
H25A  2    0.512356    0.185211    0.715302    11.00000   -1.50000
H25B  2    0.621796    0.237192    0.755596    11.00000   -1.50000
H25C  2    0.706718    0.130175    0.721985    11.00000   -1.50000
AFIX   0
B3    3    0.633433    0.198951    0.624459    11.00000    0.04072    0.04921 =
         0.04425    0.00567   -0.00007    0.00023
AFIX  13
H3    2    0.664015    0.217719    0.594092    11.00000   -1.20000
AFIX   0
HKLF 4


REM  ca493d_a.res in P2(1)2(1)2(1)
REM R1 =  0.0420 for    3944 Fo > 4sig(Fo)  and  0.0429 for all    4047 data
REM    251 parameters refined using      0 restraints

END  
     
WGHT      0.0687      0.1637 

REM Highest difference peak  0.129,  deepest hole -0.150,  1-sigma level  0.031
Q1    1   0.9874  0.7015  0.7434  11.00000  0.05    0.13
Q2    1   0.2072  0.7452  0.6219  11.00000  0.05    0.13
Q3    1   0.6783  0.5730  0.5731  11.00000  0.05    0.13
Q4    1   0.7045  0.1952  0.5816  11.00000  0.05    0.12
Q5    1   0.6865  0.4025  0.5704  11.00000  0.05    0.12
Q6    1   0.6903  0.2627  0.6415  11.00000  0.05    0.12
Q7    1   0.2220  0.4565  0.6098  11.00000  0.05    0.12
Q8    1   0.7057  0.4084  0.6423  11.00000  0.05    0.12
Q9    1   0.6635  0.1162  0.6358  11.00000  0.05    0.11
Q10   1   0.2084  0.3792  0.5730  11.00000  0.05    0.11
Q11   1   0.1575  0.5554  0.6812  11.00000  0.05    0.11
Q12   1   0.7747  0.6908  0.6449  11.00000  0.05    0.11
Q13   1   0.7482  0.5471  0.6424  11.00000  0.05    0.11
Q14   1   0.6490  0.2358  0.5752  11.00000  0.05    0.10
Q15   1   0.7578  0.7383  0.7526  11.00000  0.05    0.10
Q16   1   0.2852  0.7614  0.4870  11.00000  0.05    0.10
Q17   1   0.7000 -0.1438  0.5874  11.00000  0.05    0.09
Q18   1   0.7840 -0.0227  0.6436  11.00000  0.05    0.09
Q19   1   0.8647  0.8245  0.7103  11.00000  0.05    0.09
Q20   1   0.3788  0.5723  0.6789  11.00000  0.05    0.09

  REM The information below was added by Olex2.
  REM
  REM R1 = 0.0420 for 3944 Fo > 4sig(Fo) and 0.0429 for all 7422 data
  REM n/a parameters refined using n/a restraints
  REM Highest difference peak 0.13, deepest hole -0.15
  REM Mean Shift 0, Max Shift 0.000.

  REM +++ Tabular Listing of Refinement Information +++
  REM R1_all = 0.0429
  REM R1_gt = 0.0420
  REM wR_ref = 0.1205
  REM GOOF = 1.146
  REM Shift_max = 0.000
  REM Shift_mean = 0
  REM Reflections_all = 7422
  REM Reflections_gt = 3944
  REM Parameters = n/a
  REM Hole = -0.15
  REM Peak = 0.13
  REM Flack = -0.07(13)

  
;
_olex2_submission_special_instructions 'No special instructions were received'
_oxdiff_exptl_absorpt_empirical_details 
;
Empirical correction (ABSPACK) includes:
- Absorption correction using spherical harmonics
- Frame scaling
;
_oxdiff_exptl_absorpt_empirical_full_max 1.315
_oxdiff_exptl_absorpt_empirical_full_min 0.760
_exptl_crystal_recrystallization_method 
'Re-crystallisation from solvent: dichloromethane/pentane'
_chemical_properties_physical    Moisture-sensitive
####################################################################### 
# 
# This file contains crystal structure data downloaded from the 
# Cambridge Structural Database (CSD) hosted by the Cambridge 
# Crystallographic Data Centre (CCDC).
# 
# Full information about CCDC data access policies and citation 
# guidelines are available at http://www.ccdc.cam.ac.uk/access/V1 
# 
# Audit and citation data items may have been added by the CCDC. 
# Please retain this information to preserve the provenance of 
# this file and to allow appropriate attribution of the data. 
# 
#######################################################################

data_ca582d
_database_code_depnum_ccdc_archive 'CCDC 1857909'
loop_
_audit_author_name
_audit_author_address
'Michel Giorgi'
;Aix Marseille Universit?
France
;
_audit_update_record             
;
2018-07-24 deposited with the CCDC.	2019-05-24 downloaded from the CCDC.
;
_audit_creation_date             2018-01-24
_audit_creation_method           
;
Olex2 1.2
(compiled 2017.08.10 svn.r3461 for OlexSys, GUI svn.r5381)
;
_shelx_SHELXL_version_number     2016/4
_chemical_name_common            ?
_chemical_name_systematic        ?
_chemical_formula_moiety         'C23 H29 B N2'
_chemical_formula_sum            'C23 H29 B N2'
_chemical_formula_weight         344.29
_chemical_absolute_configuration ad
_chemical_melting_point          ?
_chemical_oxdiff_formula         'c23 h29 b1 n2'
loop_
_atom_type_symbol
_atom_type_description
_atom_type_scat_dispersion_real
_atom_type_scat_dispersion_imag
_atom_type_scat_source
C C 0.0181 0.0091 'International Tables Vol C Tables 4.2.6.8 and 6.1.1.4'
H H 0.0000 0.0000 'International Tables Vol C Tables 4.2.6.8 and 6.1.1.4'
B B 0.0090 0.0039 'International Tables Vol C Tables 4.2.6.8 and 6.1.1.4'
N N 0.0311 0.0180 'International Tables Vol C Tables 4.2.6.8 and 6.1.1.4'

_shelx_space_group_comment       
;
The symmetry employed for this shelxl refinement is uniquely defined
by the following loop, which should always be used as a source of
symmetry information in preference to the above space-group names.
They are only intended as comments.
;
_space_group_crystal_system      orthorhombic
_space_group_IT_number           19
_space_group_name_H-M_alt        'P 21 21 21'
_space_group_name_Hall           'P 2ac 2ab'
loop_
_space_group_symop_operation_xyz
'x, y, z'
'-x+1/2, -y, z+1/2'
'-x, y+1/2, -z+1/2'
'x+1/2, -y+1/2, -z'

_cell_length_a                   8.56120(10)
_cell_length_b                   15.4461(2)
_cell_length_c                   15.9652(3)
_cell_angle_alpha                90
_cell_angle_beta                 90
_cell_angle_gamma                90
_cell_volume                     2111.19(5)
_cell_formula_units_Z            4
_cell_measurement_reflns_used    5377
_cell_measurement_temperature    293
_cell_measurement_theta_max      70.8040
_cell_measurement_theta_min      5.6890
_shelx_estimated_absorpt_T_max   0.912
_shelx_estimated_absorpt_T_min   0.864
_exptl_absorpt_coefficient_mu    0.469
_exptl_absorpt_correction_T_max  1.00000
_exptl_absorpt_correction_T_min  0.95348
_exptl_absorpt_correction_type   multi-scan
_exptl_absorpt_process_details   
;
CrysAlisPro 1.171.39.18b (Rigaku Oxford Diffraction, 2015)
Empirical absorption correction using spherical harmonics,
 implemented in SCALE3 ABSPACK scaling algorithm.
;
_exptl_absorpt_special_details   ?
_exptl_crystal_colour            colourless
_exptl_crystal_colour_primary    colourless
_exptl_crystal_density_diffrn    1.083
_exptl_crystal_density_meas      ?
_exptl_crystal_density_method    ?
_exptl_crystal_description       plate
_exptl_crystal_F_000             744
_exptl_crystal_size_max          0.32
_exptl_crystal_size_mid          0.28
_exptl_crystal_size_min          0.2
_exptl_transmission_factor_max   ?
_exptl_transmission_factor_min   ?
_diffrn_reflns_av_R_equivalents  0.0128
_diffrn_reflns_av_unetI/netI     0.0170
_diffrn_reflns_Laue_measured_fraction_full 0.998
_diffrn_reflns_Laue_measured_fraction_max 0.988
_diffrn_reflns_limit_h_max       9
_diffrn_reflns_limit_h_min       -10
_diffrn_reflns_limit_k_max       14
_diffrn_reflns_limit_k_min       -18
_diffrn_reflns_limit_l_max       19
_diffrn_reflns_limit_l_min       -17
_diffrn_reflns_number            7375
_diffrn_reflns_point_group_measured_fraction_full 0.994
_diffrn_reflns_point_group_measured_fraction_max 0.973
_diffrn_reflns_theta_full        67.684
_diffrn_reflns_theta_max         71.053
_diffrn_reflns_theta_min         3.982
_diffrn_ambient_temperature      293
_diffrn_detector                 'CCD plate'
_diffrn_detector_area_resol_mean 5.3048
_diffrn_detector_type            AtlasS2
_diffrn_measured_fraction_theta_full 0.998
_diffrn_measured_fraction_theta_max 0.988
_diffrn_measurement_details      
;
List of Runs (angles in degrees, time in seconds):

  # Type    Start    End  Width  t~exp~   \w     \q     \k     \f   Frames
#--------------------------------------------------------------------------
  1  \w     -4.00  22.00   1.00    1.00    --  -17.77 -19.00 120.00   26
  2  \w    -23.00  57.00   1.00    1.00    --  -17.77  38.00 -60.00   80
  3  \w    -89.00 -13.00   1.00    1.00    --  -17.77 -19.00 120.00   76
  4  \w     74.00 104.00   1.00    1.00    --   17.77-178.00 150.00   30
  5  \w     95.00 171.00   1.00   10.00    --  101.41 125.00   0.00   76
  6  \w     97.00 138.00   1.00   10.00    --  101.41 125.00-180.00   41
  7  \w     75.00 171.00   1.00   10.00    --  101.41  61.00  60.00   96
  8  \w    110.00 158.00   1.00   10.00    --  101.41 125.00-150.00   48
  9  \w     35.00  86.00   1.00   10.00    --  101.41-125.00  30.00   51
 10  \w     30.00 126.00   1.00   10.00    --  101.41 -45.00 -90.00   96
;
_diffrn_measurement_device       'four-circle diffractometer'
_diffrn_measurement_device_type  'SuperNova, Dual, Cu at home/near, AtlasS2'
_diffrn_measurement_method       '\w scans'
_diffrn_orient_matrix_type       
'CrysAlisPro convention (1999,Acta A55,543-557)'
_diffrn_orient_matrix_UB_11      0.0228231000
_diffrn_orient_matrix_UB_12      0.0153195000
_diffrn_orient_matrix_UB_13      0.0945465000
_diffrn_orient_matrix_UB_21      -0.1332759000
_diffrn_orient_matrix_UB_22      0.0669350000
_diffrn_orient_matrix_UB_23      -0.0010838000
_diffrn_orient_matrix_UB_31      -0.1187447000
_diffrn_orient_matrix_UB_32      -0.0723763000
_diffrn_orient_matrix_UB_33      0.0191069000
_diffrn_radiation_monochromator  mirror
_diffrn_radiation_probe          x-ray
_diffrn_radiation_type           CuK\a
_diffrn_radiation_wavelength     1.54184
_diffrn_source                   'micro-focus sealed X-ray tube'
_diffrn_source_type              'SuperNova (Cu) X-ray Source'
_reflns_Friedel_coverage         0.724
_reflns_Friedel_fraction_full    0.989
_reflns_Friedel_fraction_max     0.953
_reflns_number_gt                3850
_reflns_number_total             3980
_reflns_odcompleteness_completeness 99.90
_reflns_odcompleteness_iscentric 1
_reflns_odcompleteness_theta     64.99
_reflns_special_details          
;
 Reflections were merged by SHELXL according to the crystal
 class for the calculation of statistics and refinement.
 
 _reflns_Friedel_fraction is defined as the number of unique
 Friedel pairs measured divided by the number that would be
 possible theoretically, ignoring centric projections and
 systematic absences.
;
_reflns_threshold_expression     'I > 2\s(I)'
_computing_cell_refinement       'CrysAlisPro 1.171.39.18b (Rigaku OD, 2015)'
_computing_data_collection       'CrysAlisPro 1.171.39.18b (Rigaku OD, 2015)'
_computing_data_reduction        'CrysAlisPro 1.171.39.18b (Rigaku OD, 2015)'
_computing_molecular_graphics    'Olex2 (Dolomanov et al., 2009)'
_computing_publication_material  'Olex2 (Dolomanov et al., 2009)'
_computing_structure_refinement  'ShelXL (Sheldrick, 2015)'
_computing_structure_solution    'ShelXT (Sheldrick, 2015)'
_refine_diff_density_max         0.176
_refine_diff_density_min         -0.325
_refine_diff_density_rms         0.090
_refine_ls_abs_structure_details 
;
 Flack x determined using 1582 quotients [(I+)-(I-)]/[(I+)+(I-)]
 (Parsons, Flack and Wagner, Acta Cryst. B69 (2013) 249-259).
;
_refine_ls_abs_structure_Flack   -0.02(13)
_refine_ls_extinction_coef       .
_refine_ls_extinction_method     none
_refine_ls_goodness_of_fit_ref   1.083
_refine_ls_hydrogen_treatment    constr
_refine_ls_matrix_type           full
_refine_ls_number_parameters     241
_refine_ls_number_reflns         3980
_refine_ls_number_restraints     0
_refine_ls_R_factor_all          0.0465
_refine_ls_R_factor_gt           0.0455
_refine_ls_restrained_S_all      1.083
_refine_ls_shift/su_max          0.000
_refine_ls_shift/su_mean         0.000
_refine_ls_structure_factor_coef Fsqd
_refine_ls_weighting_details     
'w=1/[\s^2^(Fo^2^)+(0.0756P)^2^+0.0757P] where P=(Fo^2^+2Fc^2^)/3'
_refine_ls_weighting_scheme      calc
_refine_ls_wR_factor_gt          0.1090
_refine_ls_wR_factor_ref         0.1107
_refine_special_details          ?
_olex2_refinement_description    
;
1. Fixed Uiso
 At 1.2 times of:
  All B(H) groups, All C(H) groups, All C(H,H) groups
 At 1.5 times of:
  All C(H,H,H) groups
2.a Ternary CH refined with riding coordinates:
 C14(H14), B1(H1)
2.b Secondary CH2 refined with riding coordinates:
 C13(H13A,H13B)
2.c Aromatic/amide H refined with riding coordinates:
 C2(H2), C3(H3), C6(H6), C8(H8), C18(H18), C19(H19), C20(H20)
2.d Idealised Me refined as rotating group:
 C10(H10A,H10B,H10C), C11(H11A,H11B,H11C), C12(H12A,H12B,H12C), C15(H15A,H15B,
 H15C), C22(H22A,H22B,H22C), C23(H23A,H23B,H23C)
;
_atom_sites_solution_hydrogens   geom
_atom_sites_solution_primary     dual
_atom_sites_solution_secondary   ?
loop_
_atom_site_label
_atom_site_type_symbol
_atom_site_fract_x
_atom_site_fract_y
_atom_site_fract_z
_atom_site_U_iso_or_equiv
_atom_site_adp_type
_atom_site_occupancy
_atom_site_site_symmetry_order
_atom_site_calc_flag
_atom_site_refinement_flags_posn
_atom_site_refinement_flags_adp
_atom_site_refinement_flags_occupancy
_atom_site_disorder_assembly
_atom_site_disorder_group
N1 N 0.48473(17) 0.56235(9) 0.22861(9) 0.0489(3) Uani 1 1 d . . . . .
N2 N 0.64133(18) 0.64326(11) 0.15928(10) 0.0565(4) Uani 1 1 d . . . . .
C1 C 0.50686(19) 0.64378(11) 0.20123(10) 0.0464(3) Uani 1 1 d . . . . .
C2 C 0.6086(3) 0.51044(14) 0.20217(15) 0.0669(5) Uani 1 1 d . . . . .
H2 H 0.621458 0.451653 0.212703 0.080 Uiso 1 1 calc R . . . .
C3 C 0.7051(3) 0.56154(15) 0.15875(16) 0.0724(6) Uani 1 1 d . . . . .
H3 H 0.797923 0.544963 0.133051 0.087 Uiso 1 1 calc R . . . .
C4 C 0.3490(2) 0.53384(10) 0.27369(10) 0.0466(4) Uani 1 1 d . . . . .
C5 C 0.3516(2) 0.53415(11) 0.36103(11) 0.0555(4) Uani 1 1 d . . . . .
C6 C 0.2183(3) 0.50520(15) 0.40228(12) 0.0674(5) Uani 1 1 d . . . . .
H6 H 0.217592 0.504856 0.460527 0.081 Uiso 1 1 calc R . . . .
C7 C 0.0876(3) 0.47708(14) 0.36022(14) 0.0676(5) Uani 1 1 d . . . . .
C8 C 0.0893(2) 0.47868(14) 0.27330(13) 0.0634(5) Uani 1 1 d . . . . .
H8 H 0.001472 0.460052 0.244108 0.076 Uiso 1 1 calc R . . . .
C9 C 0.2182(2) 0.50727(12) 0.22896(11) 0.0526(4) Uani 1 1 d . . . . .
C10 C 0.4920(3) 0.56477(18) 0.40916(14) 0.0812(7) Uani 1 1 d . . . . .
H10A H 0.585125 0.542792 0.383328 0.122 Uiso 1 1 calc GR . . . .
H10B H 0.485771 0.544180 0.465800 0.122 Uiso 1 1 calc GR . . . .
H10C H 0.494631 0.626905 0.409110 0.122 Uiso 1 1 calc GR . . . .
C11 C -0.0546(4) 0.4445(3) 0.4070(2) 0.1081(10) Uani 1 1 d . . . . .
H11A H -0.048901 0.382656 0.412262 0.162 Uiso 1 1 calc GR . . . .
H11B H -0.147303 0.459908 0.376605 0.162 Uiso 1 1 calc GR . . . .
H11C H -0.057754 0.470227 0.461671 0.162 Uiso 1 1 calc GR . . . .
C12 C 0.2170(3) 0.50965(17) 0.13471(12) 0.0744(6) Uani 1 1 d . . . . .
H12A H 0.206802 0.568469 0.116083 0.112 Uiso 1 1 calc GR . . . .
H12B H 0.130624 0.476196 0.114179 0.112 Uiso 1 1 calc GR . . . .
H12C H 0.312916 0.485790 0.113744 0.112 Uiso 1 1 calc GR . . . .
C13 C 0.6890(3) 0.72758(15) 0.12538(15) 0.0706(6) Uani 1 1 d . . . . .
H13A H 0.710554 0.723209 0.065878 0.085 Uiso 1 1 calc R . . . .
H13B H 0.782074 0.748443 0.153566 0.085 Uiso 1 1 calc R . . . .
C14 C 0.5503(2) 0.78880(12) 0.14142(12) 0.0575(4) Uani 1 1 d . . . . .
H14 H 0.587504 0.840127 0.171499 0.069 Uiso 1 1 calc R . . . .
C15 C 0.4805(4) 0.8165(2) 0.05849(16) 0.0888(8) Uani 1 1 d . . . . .
H15A H 0.557523 0.847346 0.026552 0.133 Uiso 1 1 calc GR . . . .
H15B H 0.392316 0.853502 0.068482 0.133 Uiso 1 1 calc GR . . . .
H15C H 0.447367 0.766282 0.027865 0.133 Uiso 1 1 calc GR . . . .
C16 C 0.3821(2) 0.77134(10) 0.29492(12) 0.0508(4) Uani 1 1 d . . . . .
C17 C 0.4994(2) 0.79249(11) 0.35345(12) 0.0566(4) Uani 1 1 d . . . . .
C18 C 0.4628(4) 0.82417(15) 0.43268(15) 0.0766(6) Uani 1 1 d . . . . .
H18 H 0.542675 0.837639 0.469976 0.092 Uiso 1 1 calc R . . . .
C19 C 0.3093(4) 0.83577(18) 0.45641(18) 0.0937(9) Uani 1 1 d . . . . .
H19 H 0.285075 0.858424 0.508799 0.112 Uiso 1 1 calc R . . . .
C20 C 0.1936(4) 0.81349(17) 0.4018(2) 0.0902(9) Uani 1 1 d . . . . .
H20 H 0.090055 0.820497 0.418050 0.108 Uiso 1 1 calc R . . . .
C21 C 0.2257(2) 0.78058(13) 0.32251(17) 0.0694(6) Uani 1 1 d . . . . .
C22 C 0.6707(2) 0.77980(15) 0.33451(14) 0.0647(5) Uani 1 1 d . . . . .
H22A H 0.687055 0.722556 0.312794 0.097 Uiso 1 1 calc GR . . . .
H22B H 0.730351 0.787086 0.384941 0.097 Uiso 1 1 calc GR . . . .
H22C H 0.703630 0.821698 0.293753 0.097 Uiso 1 1 calc GR . . . .
C23 C 0.0888(3) 0.7518(2) 0.2695(2) 0.0997(10) Uani 1 1 d . . . . .
H23A H 0.089774 0.782687 0.217337 0.150 Uiso 1 1 calc GR . . . .
H23B H -0.006817 0.763742 0.298719 0.150 Uiso 1 1 calc GR . . . .
H23C H 0.096647 0.690814 0.258901 0.150 Uiso 1 1 calc GR . . . .
B1 B 0.4211(2) 0.73586(12) 0.20158(13) 0.0499(4) Uani 1 1 d . . . . .
H1 H 0.322885 0.730510 0.170490 0.060 Uiso 1 1 calc R . . . .

loop_
_atom_site_aniso_label
_atom_site_aniso_U_11
_atom_site_aniso_U_22
_atom_site_aniso_U_33
_atom_site_aniso_U_23
_atom_site_aniso_U_13
_atom_site_aniso_U_12
N1 0.0517(7) 0.0438(7) 0.0512(7) -0.0044(5) 0.0009(6) 0.0021(6)
N2 0.0480(7) 0.0617(8) 0.0599(8) -0.0021(6) 0.0107(7) 0.0038(6)
C1 0.0446(8) 0.0489(8) 0.0459(7) -0.0026(6) 0.0039(6) -0.0004(6)
C2 0.0668(12) 0.0529(9) 0.0811(13) -0.0077(9) 0.0022(10) 0.0144(8)
C3 0.0583(10) 0.0736(12) 0.0852(14) -0.0117(11) 0.0135(11) 0.0168(10)
C4 0.0552(9) 0.0405(7) 0.0441(8) -0.0014(6) -0.0016(7) -0.0010(6)
C5 0.0716(11) 0.0504(9) 0.0444(8) -0.0014(7) -0.0072(8) -0.0058(8)
C6 0.0906(15) 0.0675(12) 0.0441(8) -0.0005(8) 0.0077(9) -0.0055(11)
C7 0.0701(12) 0.0661(11) 0.0666(11) 0.0002(10) 0.0135(10) -0.0060(10)
C8 0.0571(10) 0.0650(10) 0.0680(11) -0.0019(9) -0.0071(8) -0.0058(9)
C9 0.0594(9) 0.0520(9) 0.0466(8) -0.0017(6) -0.0065(7) -0.0019(7)
C10 0.1017(18) 0.0844(15) 0.0574(11) 0.0036(10) -0.0265(13) -0.0236(14)
C11 0.0958(19) 0.122(3) 0.106(2) 0.0002(19) 0.0381(18) -0.0215(19)
C12 0.0890(15) 0.0869(14) 0.0474(9) -0.0015(9) -0.0161(10) -0.0118(12)
C13 0.0569(10) 0.0771(13) 0.0777(13) 0.0103(10) 0.0195(10) -0.0061(10)
C14 0.0602(10) 0.0550(9) 0.0574(9) 0.0058(8) 0.0045(8) -0.0076(8)
C15 0.0951(17) 0.1011(19) 0.0702(13) 0.0250(13) 0.0022(13) 0.0034(15)
C16 0.0477(8) 0.0375(7) 0.0671(10) 0.0061(7) 0.0143(7) 0.0041(6)
C17 0.0652(11) 0.0454(8) 0.0591(9) 0.0034(7) 0.0131(9) 0.0011(7)
C18 0.1050(18) 0.0638(12) 0.0611(11) -0.0013(9) 0.0161(12) -0.0014(12)
C19 0.124(2) 0.0770(15) 0.0807(15) -0.0039(12) 0.0515(17) 0.0080(16)
C20 0.0849(16) 0.0719(14) 0.114(2) -0.0001(14) 0.0560(17) 0.0097(13)
C21 0.0543(10) 0.0508(9) 0.1031(16) 0.0055(10) 0.0271(11) 0.0061(8)
C22 0.0565(10) 0.0715(12) 0.0662(11) -0.0046(9) -0.0040(9) -0.0046(9)
C23 0.0433(10) 0.0983(18) 0.158(3) -0.0066(19) 0.0179(13) 0.0049(11)
B1 0.0424(8) 0.0468(9) 0.0606(10) 0.0050(8) 0.0011(7) 0.0001(7)

_geom_special_details            
;
 All esds (except the esd in the dihedral angle between two l.s. planes)
 are estimated using the full covariance matrix.  The cell esds are taken
 into account individually in the estimation of esds in distances, angles
 and torsion angles; correlations between esds in cell parameters are only
 used when they are defined by crystal symmetry.  An approximate (isotropic)
 treatment of cell esds is used for estimating esds involving l.s. planes.
;
loop_
_geom_bond_atom_site_label_1
_geom_bond_atom_site_label_2
_geom_bond_distance
_geom_bond_site_symmetry_2
_geom_bond_publ_flag
N1 C1 1.345(2) . ?
N1 C2 1.395(2) . ?
N1 C4 1.436(2) . ?
N2 C1 1.332(2) . ?
N2 C3 1.375(3) . ?
N2 C13 1.468(3) . ?
C1 B1 1.601(2) . ?
C2 H2 0.9300 . ?
C2 C3 1.337(3) . ?
C3 H3 0.9300 . ?
C4 C5 1.395(2) . ?
C4 C9 1.390(2) . ?
C5 C6 1.391(3) . ?
C5 C10 1.502(3) . ?
C6 H6 0.9300 . ?
C6 C7 1.376(3) . ?
C7 C8 1.388(3) . ?
C7 C11 1.514(3) . ?
C8 H8 0.9300 . ?
C8 C9 1.384(3) . ?
C9 C12 1.505(2) . ?
C10 H10A 0.9600 . ?
C10 H10B 0.9600 . ?
C10 H10C 0.9600 . ?
C11 H11A 0.9600 . ?
C11 H11B 0.9600 . ?
C11 H11C 0.9600 . ?
C12 H12A 0.9600 . ?
C12 H12B 0.9600 . ?
C12 H12C 0.9600 . ?
C13 H13A 0.9700 . ?
C13 H13B 0.9700 . ?
C13 C14 1.540(3) . ?
C14 H14 0.9800 . ?
C14 C15 1.515(3) . ?
C14 B1 1.678(3) . ?
C15 H15A 0.9600 . ?
C15 H15B 0.9600 . ?
C15 H15C 0.9600 . ?
C16 C17 1.410(3) . ?
C16 C21 1.417(2) . ?
C16 B1 1.623(3) . ?
C17 C18 1.392(3) . ?
C17 C22 1.510(3) . ?
C18 H18 0.9300 . ?
C18 C19 1.380(4) . ?
C19 H19 0.9300 . ?
C19 C20 1.364(5) . ?
C20 H20 0.9300 . ?
C20 C21 1.392(4) . ?
C21 C23 1.512(4) . ?
C22 H22A 0.9600 . ?
C22 H22B 0.9600 . ?
C22 H22C 0.9600 . ?
C23 H23A 0.9600 . ?
C23 H23B 0.9600 . ?
C23 H23C 0.9600 . ?
B1 H1 0.9800 . ?

loop_
_geom_angle_atom_site_label_1
_geom_angle_atom_site_label_2
_geom_angle_atom_site_label_3
_geom_angle
_geom_angle_site_symmetry_1
_geom_angle_site_symmetry_3
_geom_angle_publ_flag
C1 N1 C2 109.40(16) . . ?
C1 N1 C4 124.30(14) . . ?
C2 N1 C4 126.20(15) . . ?
C1 N2 C3 110.60(17) . . ?
C1 N2 C13 114.86(16) . . ?
C3 N2 C13 134.53(16) . . ?
N1 C1 B1 139.93(15) . . ?
N2 C1 N1 106.23(15) . . ?
N2 C1 B1 113.80(15) . . ?
N1 C2 H2 126.6 . . ?
C3 C2 N1 106.72(18) . . ?
C3 C2 H2 126.6 . . ?
N2 C3 H3 126.5 . . ?
C2 C3 N2 107.04(17) . . ?
C2 C3 H3 126.5 . . ?
C5 C4 N1 119.14(16) . . ?
C9 C4 N1 119.00(14) . . ?
C9 C4 C5 121.86(17) . . ?
C4 C5 C10 121.70(19) . . ?
C6 C5 C4 117.31(17) . . ?
C6 C5 C10 120.99(17) . . ?
C5 C6 H6 118.7 . . ?
C7 C6 C5 122.53(17) . . ?
C7 C6 H6 118.7 . . ?
C6 C7 C8 118.30(19) . . ?
C6 C7 C11 121.2(2) . . ?
C8 C7 C11 120.5(2) . . ?
C7 C8 H8 119.2 . . ?
C9 C8 C7 121.68(19) . . ?
C9 C8 H8 119.2 . . ?
C4 C9 C12 120.79(18) . . ?
C8 C9 C4 118.29(16) . . ?
C8 C9 C12 120.91(18) . . ?
C5 C10 H10A 109.5 . . ?
C5 C10 H10B 109.5 . . ?
C5 C10 H10C 109.5 . . ?
H10A C10 H10B 109.5 . . ?
H10A C10 H10C 109.5 . . ?
H10B C10 H10C 109.5 . . ?
C7 C11 H11A 109.5 . . ?
C7 C11 H11B 109.5 . . ?
C7 C11 H11C 109.5 . . ?
H11A C11 H11B 109.5 . . ?
H11A C11 H11C 109.5 . . ?
H11B C11 H11C 109.5 . . ?
C9 C12 H12A 109.5 . . ?
C9 C12 H12B 109.5 . . ?
C9 C12 H12C 109.5 . . ?
H12A C12 H12B 109.5 . . ?
H12A C12 H12C 109.5 . . ?
H12B C12 H12C 109.5 . . ?
N2 C13 H13A 110.6 . . ?
N2 C13 H13B 110.6 . . ?
N2 C13 C14 105.61(15) . . ?
H13A C13 H13B 108.7 . . ?
C14 C13 H13A 110.6 . . ?
C14 C13 H13B 110.6 . . ?
C13 C14 H14 109.1 . . ?
C13 C14 B1 107.72(15) . . ?
C15 C14 C13 109.44(19) . . ?
C15 C14 H14 109.1 . . ?
C15 C14 B1 112.21(18) . . ?
B1 C14 H14 109.1 . . ?
C14 C15 H15A 109.5 . . ?
C14 C15 H15B 109.5 . . ?
C14 C15 H15C 109.5 . . ?
H15A C15 H15B 109.5 . . ?
H15A C15 H15C 109.5 . . ?
H15B C15 H15C 109.5 . . ?
C17 C16 C21 116.34(18) . . ?
C17 C16 B1 122.70(15) . . ?
C21 C16 B1 120.94(19) . . ?
C16 C17 C22 121.92(16) . . ?
C18 C17 C16 121.6(2) . . ?
C18 C17 C22 116.5(2) . . ?
C17 C18 H18 119.7 . . ?
C19 C18 C17 120.6(3) . . ?
C19 C18 H18 119.7 . . ?
C18 C19 H19 120.5 . . ?
C20 C19 C18 118.9(2) . . ?
C20 C19 H19 120.5 . . ?
C19 C20 H20 119.0 . . ?
C19 C20 C21 122.0(2) . . ?
C21 C20 H20 119.0 . . ?
C16 C21 C23 121.9(2) . . ?
C20 C21 C16 120.4(2) . . ?
C20 C21 C23 117.6(2) . . ?
C17 C22 H22A 109.5 . . ?
C17 C22 H22B 109.5 . . ?
C17 C22 H22C 109.5 . . ?
H22A C22 H22B 109.5 . . ?
H22A C22 H22C 109.5 . . ?
H22B C22 H22C 109.5 . . ?
C21 C23 H23A 109.5 . . ?
C21 C23 H23B 109.5 . . ?
C21 C23 H23C 109.5 . . ?
H23A C23 H23B 109.5 . . ?
H23A C23 H23C 109.5 . . ?
H23B C23 H23C 109.5 . . ?
C1 B1 C14 97.40(13) . . ?
C1 B1 C16 113.44(14) . . ?
C1 B1 H1 108.5 . . ?
C14 B1 H1 108.5 . . ?
C16 B1 C14 119.79(15) . . ?
C16 B1 H1 108.5 . . ?

_iucr_refine_instructions_details 
;
TITL ca582d_a.res in P2(1)2(1)2(1)
 ca582d.res created by SHELXL-2016/4 at 16:50:05 on 24-Jan-2018
REM Old TITL ca582d in P2(1)2(1)2(1)
REM SHELXT solution in P2(1)2(1)2(1)
REM R1 0.147, Rweak 0.037, Alpha 0.001, Orientation as input
REM Flack x = 0.200 ( 0.103 ) from Parsons' quotients
REM Formula found by SHELXT: C22 B N3
CELL 1.54184 8.5612 15.4461 15.9652 90 90 90
ZERR 4 0.0001 0.0002 0.0003 0 0 0
LATT -1
SYMM 0.5-X,-Y,0.5+Z
SYMM -X,0.5+Y,0.5-Z
SYMM 0.5+X,0.5-Y,-Z
SFAC C H B N
UNIT 92 116 4 8

L.S. 10
PLAN  30
SIZE 0.2 0.28 0.32
TEMP 19.85
BOND $H
list 4
fmap 2
acta
REM <olex2.extras>
REM <HklSrc "%./ca582d.hkl">
REM </olex2.extras>

WGHT    0.075600    0.075700
FVAR       0.68765
N1    4    0.484728    0.562345    0.228606    11.00000    0.05174    0.04384 =
         0.05119   -0.00441    0.00087    0.00210
N2    4    0.641333    0.643259    0.159278    11.00000    0.04796    0.06172 =
         0.05992   -0.00206    0.01066    0.00381
C1    1    0.506860    0.643777    0.201231    11.00000    0.04459    0.04888 =
         0.04588   -0.00264    0.00392   -0.00042
C2    1    0.608562    0.510437    0.202168    11.00000    0.06681    0.05287 =
         0.08107   -0.00772    0.00218    0.01444
AFIX  43
H2    2    0.621458    0.451653    0.212703    11.00000   -1.20000
AFIX   0
C3    1    0.705137    0.561537    0.158752    11.00000    0.05831    0.07363 =
         0.08517   -0.01173    0.01351    0.01682
AFIX  43
H3    2    0.797923    0.544963    0.133051    11.00000   -1.20000
AFIX   0
C4    1    0.348982    0.533838    0.273692    11.00000    0.05518    0.04048 =
         0.04412   -0.00140   -0.00165   -0.00100
C5    1    0.351630    0.534152    0.361033    11.00000    0.07158    0.05043 =
         0.04436   -0.00135   -0.00723   -0.00577
C6    1    0.218337    0.505205    0.402278    11.00000    0.09059    0.06746 =
         0.04406   -0.00046    0.00772   -0.00548
AFIX  43
H6    2    0.217592    0.504856    0.460527    11.00000   -1.20000
AFIX   0
C7    1    0.087614    0.477082    0.360217    11.00000    0.07012    0.06605 =
         0.06665    0.00019    0.01351   -0.00602
C8    1    0.089271    0.478676    0.273296    11.00000    0.05711    0.06495 =
         0.06805   -0.00190   -0.00706   -0.00584
AFIX  43
H8    2    0.001472    0.460052    0.244108    11.00000   -1.20000
AFIX   0
C9    1    0.218223    0.507267    0.228960    11.00000    0.05936    0.05196 =
         0.04656   -0.00174   -0.00653   -0.00191
C10   1    0.491955    0.564771    0.409162    11.00000    0.10168    0.08441 =
         0.05742    0.00359   -0.02651   -0.02363
AFIX 137
H10A  2    0.585125    0.542792    0.383328    11.00000   -1.50000
H10B  2    0.485771    0.544180    0.465800    11.00000   -1.50000
H10C  2    0.494631    0.626905    0.409110    11.00000   -1.50000
AFIX   0
C11   1   -0.054599    0.444486    0.406967    11.00000    0.09584    0.12247 =
         0.10608    0.00023    0.03807   -0.02145
AFIX 137
H11A  2   -0.048901    0.382656    0.412262    11.00000   -1.50000
H11B  2   -0.147303    0.459908    0.376605    11.00000   -1.50000
H11C  2   -0.057754    0.470227    0.461671    11.00000   -1.50000
AFIX   0
C12   1    0.217034    0.509646    0.134706    11.00000    0.08903    0.08691 =
         0.04740   -0.00148   -0.01611   -0.01177
AFIX 137
H12A  2    0.206802    0.568469    0.116083    11.00000   -1.50000
H12B  2    0.130624    0.476196    0.114179    11.00000   -1.50000
H12C  2    0.312916    0.485790    0.113744    11.00000   -1.50000
AFIX   0
C13   1    0.689031    0.727576    0.125380    11.00000    0.05692    0.07714 =
         0.07768    0.01026    0.01948   -0.00611
AFIX  23
H13A  2    0.710554    0.723209    0.065878    11.00000   -1.20000
H13B  2    0.782074    0.748443    0.153566    11.00000   -1.20000
AFIX   0
C14   1    0.550326    0.788803    0.141419    11.00000    0.06018    0.05496 =
         0.05736    0.00581    0.00446   -0.00763
AFIX  13
H14   2    0.587504    0.840127    0.171499    11.00000   -1.20000
AFIX   0
C15   1    0.480491    0.816520    0.058489    11.00000    0.09513    0.10110 =
         0.07019    0.02497    0.00220    0.00338
AFIX 137
H15A  2    0.557523    0.847346    0.026552    11.00000   -1.50000
H15B  2    0.392316    0.853502    0.068482    11.00000   -1.50000
H15C  2    0.447367    0.766282    0.027865    11.00000   -1.50000
AFIX   0
C16   1    0.382093    0.771342    0.294921    11.00000    0.04771    0.03752 =
         0.06709    0.00614    0.01435    0.00414
C17   1    0.499382    0.792487    0.353454    11.00000    0.06523    0.04538 =
         0.05911    0.00335    0.01314    0.00107
C18   1    0.462845    0.824167    0.432682    11.00000    0.10505    0.06383 =
         0.06106   -0.00134    0.01612   -0.00139
AFIX  43
H18   2    0.542675    0.837639    0.469976    11.00000   -1.20000
AFIX   0
C19   1    0.309284    0.835772    0.456412    11.00000    0.12355    0.07696 =
         0.08074   -0.00391    0.05146    0.00801
AFIX  43
H19   2    0.285075    0.858424    0.508799    11.00000   -1.20000
AFIX   0
C20   1    0.193602    0.813488    0.401800    11.00000    0.08490    0.07191 =
         0.11391   -0.00012    0.05604    0.00966
AFIX  43
H20   2    0.090055    0.820497    0.418050    11.00000   -1.20000
AFIX   0
C21   1    0.225699    0.780583    0.322507    11.00000    0.05426    0.05079 =
         0.10311    0.00545    0.02711    0.00609
C22   1    0.670714    0.779801    0.334509    11.00000    0.05646    0.07150 =
         0.06621   -0.00456   -0.00402   -0.00462
AFIX 137
H22A  2    0.687055    0.722556    0.312794    11.00000   -1.50000
H22B  2    0.730351    0.787086    0.384941    11.00000   -1.50000
H22C  2    0.703630    0.821698    0.293753    11.00000   -1.50000
AFIX   0
C23   1    0.088838    0.751834    0.269532    11.00000    0.04329    0.09830 =
         0.15758   -0.00659    0.01785    0.00488
AFIX 137
H23A  2    0.089774    0.782687    0.217337    11.00000   -1.50000
H23B  2   -0.006817    0.763742    0.298719    11.00000   -1.50000
H23C  2    0.096647    0.690814    0.258901    11.00000   -1.50000
AFIX   0
B1    3    0.421116    0.735857    0.201578    11.00000    0.04241    0.04681 =
         0.06058    0.00504    0.00114    0.00008
AFIX  13
H1    2    0.322885    0.730510    0.170490    11.00000   -1.20000
AFIX   0
HKLF 4


REM  ca582d_a.res in P2(1)2(1)2(1)
REM R1 =  0.0455 for    3850 Fo > 4sig(Fo)  and  0.0465 for all    3980 data
REM    241 parameters refined using      0 restraints

END  
     
WGHT      0.0756      0.0757 

REM Highest difference peak  0.176,  deepest hole -0.325,  1-sigma level  0.090
Q1    1   0.7227  0.8590  0.4670  11.00000  0.05    0.18
Q2    1   0.3205  0.6483 -0.0002  11.00000  0.05    0.18
Q3    1   0.6431  0.8771 -0.0380  11.00000  0.05    0.17
Q4    1   0.4141  0.6538 -0.0022  11.00000  0.05    0.17
Q5    1   0.3700  0.9400  0.0200  11.00000  0.05    0.17
Q6    1   0.2731  0.6626  0.1002  11.00000  0.05    0.17
Q7    1   0.5237  0.9004 -0.0620  11.00000  0.05    0.16
Q8    1   0.4153  0.8809  0.6014  11.00000  0.05    0.16
Q9    1   0.8538  0.8185  0.4719  11.00000  0.05    0.16
Q10   1   0.0532  0.6164  0.0788  11.00000  0.05    0.16
Q11   1   0.2790  0.7007  0.1380  11.00000  0.05    0.16
Q12   1   0.3377  0.9346  0.5603  11.00000  0.05    0.16
Q13   1   0.5550  0.9317 -0.0165  11.00000  0.05    0.15
Q14   1  -0.1314  0.6021  0.3585  11.00000  0.05    0.15
Q15   1   0.4017  0.8664  0.5637  11.00000  0.05    0.15
Q16   1   0.2466  0.6217  0.0433  11.00000  0.05    0.15
Q17   1   0.3795  0.9278  0.5377  11.00000  0.05    0.15
Q18   1   0.3963  0.6417  0.4677  11.00000  0.05    0.15
Q19   1  -0.0774  0.5992  0.3229  11.00000  0.05    0.15
Q20   1  -0.0306  0.5970  0.3046  11.00000  0.05    0.15
Q21   1   0.6459  0.8613  0.5229  11.00000  0.05    0.14
Q22   1   0.3009  0.8834  0.5809  11.00000  0.05    0.14
Q23   1  -0.1453  0.3928  0.3587  11.00000  0.05    0.14
Q24   1   0.8601  0.8570  0.4018  11.00000  0.05    0.14
Q25   1  -0.1398  0.5277  0.4201  11.00000  0.05    0.14
Q26   1   0.2152  0.8447  0.5944  11.00000  0.05    0.14
Q27   1   0.5197  0.8807  0.5670  11.00000  0.05    0.13
Q28   1   0.1332  0.6217  0.1506  11.00000  0.05    0.12
Q29   1   0.8638  0.8483  0.1346  11.00000  0.05    0.12
Q30   1   0.3009  0.9236  0.0723  11.00000  0.05    0.12

  REM The information below was added by Olex2.
  REM
  REM R1 = 0.0455 for 3850 Fo > 4sig(Fo) and 0.0465 for all 7399 data
  REM n/a parameters refined using n/a restraints
  REM Highest difference peak 0.18, deepest hole -0.33
  REM Mean Shift 0, Max Shift 0.000.

  REM +++ Tabular Listing of Refinement Information +++
  REM R1_all = 0.0465
  REM R1_gt = 0.0455
  REM wR_ref = 0.1107
  REM GOOF = 1.083
  REM Shift_max = 0.000
  REM Shift_mean = 0
  REM Reflections_all = 7399
  REM Reflections_gt = 3850
  REM Parameters = n/a
  REM Hole = -0.33
  REM Peak = 0.18
  REM Flack = -0.02(13)

  
;
_olex2_submission_special_instructions 'No special instructions were received'
_oxdiff_exptl_absorpt_empirical_details 
;
Empirical correction (ABSPACK) includes:
- Absorption correction using spherical harmonics
- Frame scaling
;
_oxdiff_exptl_absorpt_empirical_full_max 1.183
_oxdiff_exptl_absorpt_empirical_full_min 0.895
_exptl_crystal_recrystallization_method 
'Re-crystallisation from solvent: dichlorometane/pentane'
####################################################################### 
# 
# This file contains crystal structure data downloaded from the 
# Cambridge Structural Database (CSD) hosted by the Cambridge 
# Crystallographic Data Centre (CCDC).
# 
# Full information about CCDC data access policies and citation 
# guidelines are available at http://www.ccdc.cam.ac.uk/access/V1 
# 
# Audit and citation data items may have been added by the CCDC. 
# Please retain this information to preserve the provenance of 
# this file and to allow appropriate attribution of the data. 
# 
#######################################################################

data_ca609d
_database_code_depnum_ccdc_archive 'CCDC 1857908'
loop_
_audit_author_name
_audit_author_address
'Michel Giorgi'
;Aix Marseille Universit?
France
;
_audit_update_record             
;
2018-07-24 deposited with the CCDC.	2019-05-24 downloaded from the CCDC.
;
_audit_creation_date             2018-02-16
_audit_creation_method           
;
Olex2 1.2
(compiled 2017.08.10 svn.r3461 for OlexSys, GUI svn.r5381)
;
_shelx_SHELXL_version_number     2016/4
_chemical_name_common            ?
_chemical_name_systematic        ?
_chemical_formula_moiety         'C23 H29 B N2 O'
_chemical_formula_sum            'C23 H29 B N2 O'
_chemical_formula_weight         360.29
_chemical_absolute_configuration unk
_chemical_melting_point          ?
_chemical_oxdiff_formula         'c23 h29 b1 n2 o1'
loop_
_atom_type_symbol
_atom_type_description
_atom_type_scat_dispersion_real
_atom_type_scat_dispersion_imag
_atom_type_scat_source
C C 0.0181 0.0091 'International Tables Vol C Tables 4.2.6.8 and 6.1.1.4'
H H 0.0000 0.0000 'International Tables Vol C Tables 4.2.6.8 and 6.1.1.4'
B B 0.0090 0.0039 'International Tables Vol C Tables 4.2.6.8 and 6.1.1.4'
N N 0.0311 0.0180 'International Tables Vol C Tables 4.2.6.8 and 6.1.1.4'
O O 0.0492 0.0322 'International Tables Vol C Tables 4.2.6.8 and 6.1.1.4'

_shelx_space_group_comment       
;
The symmetry employed for this shelxl refinement is uniquely defined
by the following loop, which should always be used as a source of
symmetry information in preference to the above space-group names.
They are only intended as comments.
;
_space_group_crystal_system      orthorhombic
_space_group_IT_number           19
_space_group_name_H-M_alt        'P 21 21 21'
_space_group_name_Hall           'P 2ac 2ab'
loop_
_space_group_symop_operation_xyz
'x, y, z'
'-x+1/2, -y, z+1/2'
'-x, y+1/2, -z+1/2'
'x+1/2, -y+1/2, -z'

_cell_length_a                   7.76550(10)
_cell_length_b                   12.17080(10)
_cell_length_c                   22.3907(2)
_cell_angle_alpha                90
_cell_angle_beta                 90
_cell_angle_gamma                90
_cell_volume                     2116.20(4)
_cell_formula_units_Z            4
_cell_measurement_reflns_used    17277
_cell_measurement_temperature    293
_cell_measurement_theta_max      74.0600
_cell_measurement_theta_min      3.5650
_shelx_estimated_absorpt_T_max   0.911
_shelx_estimated_absorpt_T_min   0.817
_exptl_absorpt_coefficient_mu    0.525
_exptl_absorpt_correction_T_max  1.00000
_exptl_absorpt_correction_T_min  0.69865
_exptl_absorpt_correction_type   multi-scan
_exptl_absorpt_process_details   
;
CrysAlisPro 1.171.39.44a (Rigaku Oxford Diffraction, 2018)
Empirical absorption correction using spherical harmonics,
 implemented in SCALE3 ABSPACK scaling algorithm.
;
_exptl_absorpt_special_details   ?
_exptl_crystal_colour            colourless
_exptl_crystal_colour_primary    colourless
_exptl_crystal_density_diffrn    1.131
_exptl_crystal_density_meas      ?
_exptl_crystal_density_method    ?
_exptl_crystal_description       prism
_exptl_crystal_F_000             776
_exptl_crystal_size_max          0.4
_exptl_crystal_size_mid          0.18
_exptl_crystal_size_min          0.18
_exptl_transmission_factor_max   ?
_exptl_transmission_factor_min   ?
_diffrn_reflns_av_R_equivalents  0.0276
_diffrn_reflns_av_unetI/netI     0.0140
_diffrn_reflns_Laue_measured_fraction_full 1.000
_diffrn_reflns_Laue_measured_fraction_max 0.992
_diffrn_reflns_limit_h_max       9
_diffrn_reflns_limit_h_min       -9
_diffrn_reflns_limit_k_max       14
_diffrn_reflns_limit_k_min       -14
_diffrn_reflns_limit_l_max       27
_diffrn_reflns_limit_l_min       -27
_diffrn_reflns_number            24338
_diffrn_reflns_point_group_measured_fraction_full 1.000
_diffrn_reflns_point_group_measured_fraction_max 0.993
_diffrn_reflns_theta_full        67.684
_diffrn_reflns_theta_max         74.440
_diffrn_reflns_theta_min         3.949
_diffrn_ambient_temperature      293
_diffrn_detector                 'CCD plate'
_diffrn_detector_area_resol_mean 5.3048
_diffrn_detector_type            AtlasS2
_diffrn_measured_fraction_theta_full 1.000
_diffrn_measured_fraction_theta_max 0.992
_diffrn_measurement_details      
;
List of Runs (angles in degrees, time in seconds):

  # Type    Start    End  Width  t~exp~   \w     \q     \k     \f   Frames
#--------------------------------------------------------------------------
  1  \w   -116.00 -17.00   1.00    2.00    --  -41.26 -38.00   0.00   99
  2  \w    -96.00  -2.00   1.00    2.00    --  -41.26 125.00 -60.00   94
  3  \w     23.00  97.00   1.00    2.00    --   41.26-125.00-180.00   74
  4  \w     25.00 109.00   1.00   10.00    --  107.87 -94.00  30.00   84
  5  \w     35.00 122.00   1.00   10.00    --  107.87-125.00-120.00   87
  6  \w     94.00 178.00   1.00   10.00    --  107.87 125.00 -60.00   84
  7  \w     75.00 178.00   1.00   10.00    --  107.87  77.00 120.00  103
  8  \w     55.00 178.00   1.00   10.00    --  107.87  15.00-120.00  123
  9  \w   -113.00 -13.00   1.00    2.00    --  -41.26 -57.00 -90.00  100
 10  \w   -113.00 -13.00   1.00    2.00    --  -41.26 -57.00 120.00  100
 11  \w     79.00 178.00   1.00   10.00    --  107.87  61.00  30.00   99
 12  \w     75.00 178.00   1.00   10.00    --  107.87  77.00  60.00  103
 13  \w     35.00 134.00   1.00   10.00    --  107.87 -45.00   0.00   99
 14  \w     82.00 178.00   1.00   10.00    --  107.87  45.00 -60.00   96
 15  \w   -117.00  -9.00   1.00    2.00    --  -41.26 -77.00-120.00  108
 16  \w      1.00  82.00   1.00    2.00    --   41.26 -99.00-120.00   81
 17  \w     82.00 178.00   1.00   10.00    --  107.87  45.00   0.00   96
 18  \w     75.00 178.00   1.00   10.00    --  107.87  77.00-120.00  103
 19  \w     75.00 146.00   1.00   10.00    --  107.87  77.00  90.00   71
 20  \w     25.00 109.00   1.00   10.00    --  107.87 -94.00 -90.00   84
;
_diffrn_measurement_device       'four-circle diffractometer'
_diffrn_measurement_device_type  'SuperNova, Dual, Cu at home/near, AtlasS2'
_diffrn_measurement_method       '\w scans'
_diffrn_orient_matrix_type       
'CrysAlisPro convention (1999,Acta A55,543-557)'
_diffrn_orient_matrix_UB_11      0.1439946000
_diffrn_orient_matrix_UB_12      0.0127411000
_diffrn_orient_matrix_UB_13      -0.0467979000
_diffrn_orient_matrix_UB_21      0.1279845000
_diffrn_orient_matrix_UB_22      -0.0560952000
_diffrn_orient_matrix_UB_23      0.0428257000
_diffrn_orient_matrix_UB_31      -0.0474021000
_diffrn_orient_matrix_UB_32      -0.1127836000
_diffrn_orient_matrix_UB_33      -0.0265924000
_diffrn_radiation_monochromator  mirror
_diffrn_radiation_probe          x-ray
_diffrn_radiation_type           CuK\a
_diffrn_radiation_wavelength     1.54184
_diffrn_source                   'micro-focus sealed X-ray tube'
_diffrn_source_type              'SuperNova (Cu) X-ray Source'
_reflns_Friedel_coverage         0.746
_reflns_Friedel_fraction_full    1.000
_reflns_Friedel_fraction_max     0.994
_reflns_number_gt                4168
_reflns_number_total             4258
_reflns_odcompleteness_completeness 99.95
_reflns_odcompleteness_iscentric 1
_reflns_odcompleteness_theta     66.97
_reflns_special_details          
;
 Reflections were merged by SHELXL according to the crystal
 class for the calculation of statistics and refinement.
 
 _reflns_Friedel_fraction is defined as the number of unique
 Friedel pairs measured divided by the number that would be
 possible theoretically, ignoring centric projections and
 systematic absences.
;
_reflns_threshold_expression     'I > 2\s(I)'
_computing_cell_refinement       'CrysAlisPro 1.171.39.44a (Rigaku OD, 2018)'
_computing_data_collection       'CrysAlisPro 1.171.39.44a (Rigaku OD, 2018)'
_computing_data_reduction        'CrysAlisPro 1.171.39.44a (Rigaku OD, 2018)'
_computing_molecular_graphics    'Olex2 (Dolomanov et al., 2009)'
_computing_publication_material  'Olex2 (Dolomanov et al., 2009)'
_computing_structure_refinement  'ShelXL (Sheldrick, 2015)'
_computing_structure_solution    'ShelXT (Sheldrick, 2015)'
_refine_diff_density_max         0.146
_refine_diff_density_min         -0.210
_refine_diff_density_rms         0.039
_refine_ls_abs_structure_details 
;
 Refined as an inversion twin.
;
_refine_ls_abs_structure_Flack   0.1(4)
_refine_ls_extinction_coef       .
_refine_ls_extinction_method     none
_refine_ls_goodness_of_fit_ref   1.040
_refine_ls_hydrogen_treatment    constr
_refine_ls_matrix_type           full
_refine_ls_number_parameters     251
_refine_ls_number_reflns         4258
_refine_ls_number_restraints     0
_refine_ls_R_factor_all          0.0371
_refine_ls_R_factor_gt           0.0364
_refine_ls_restrained_S_all      1.040
_refine_ls_shift/su_max          0.000
_refine_ls_shift/su_mean         0.000
_refine_ls_structure_factor_coef Fsqd
_refine_ls_weighting_details     
'w=1/[\s^2^(Fo^2^)+(0.0695P)^2^+0.1373P] where P=(Fo^2^+2Fc^2^)/3'
_refine_ls_weighting_scheme      calc
_refine_ls_wR_factor_gt          0.1027
_refine_ls_wR_factor_ref         0.1040
_refine_special_details          
;
 Refined as a 2-component inversion twin.
;
_olex2_refinement_description    
;
1. Twinned data refinement
 Scales: 0.9(4)
 0.1(4)
2. Fixed Uiso
 At 1.2 times of:
  All B(H) groups, All C(H) groups, All C(H,H) groups
 At 1.5 times of:
  All C(H,H,H) groups
3.a Ternary CH refined with riding coordinates:
 C5(H5), B1(H1)
3.b Secondary CH2 refined with riding coordinates:
 C4(H4A,H4B)
3.c Aromatic/amide H refined with riding coordinates:
 C2(H2), C3(H3), C8(H8), C9(H9), C11(H11), C17(H17), C19(H19)
3.d Idealised Me refined as rotating group:
 C5AA(H5AA,H5AB,H5AC), C6(H6A,H6B,H6C), C13(H13A,H13B,H13C), C14(H14A,H14B,
 H14C), C21(H21A,H21B,H21C), C22(H22A,H22B,H22C)
;
_atom_sites_solution_hydrogens   geom
_atom_sites_solution_primary     dual
_atom_sites_solution_secondary   ?
loop_
_atom_site_label
_atom_site_type_symbol
_atom_site_fract_x
_atom_site_fract_y
_atom_site_fract_z
_atom_site_U_iso_or_equiv
_atom_site_adp_type
_atom_site_occupancy
_atom_site_site_symmetry_order
_atom_site_calc_flag
_atom_site_refinement_flags_posn
_atom_site_refinement_flags_adp
_atom_site_refinement_flags_occupancy
_atom_site_disorder_assembly
_atom_site_disorder_group
O1 O -0.0259(3) 0.60902(13) 0.17452(7) 0.0824(5) Uani 1 1 d . . . . .
N1 N 0.60195(17) 0.49890(12) 0.37587(6) 0.0464(3) Uani 1 1 d . . . . .
N2 N 0.50843(18) 0.33376(11) 0.38192(6) 0.0452(3) Uani 1 1 d . . . . .
C1 C 0.46141(19) 0.43875(13) 0.38788(6) 0.0398(3) Uani 1 1 d . . . . .
C2 C 0.7376(2) 0.42956(19) 0.36182(10) 0.0628(5) Uani 1 1 d . . . . .
H2 H 0.848939 0.450756 0.351741 0.075 Uiso 1 1 calc R . . . .
C3 C 0.6786(3) 0.32624(18) 0.36547(10) 0.0610(5) Uani 1 1 d . . . . .
H3 H 0.740466 0.262174 0.358283 0.073 Uiso 1 1 calc R . . . .
C4 C 0.3692(2) 0.25388(14) 0.39154(8) 0.0476(4) Uani 1 1 d . . . . .
H4A H 0.404374 0.197562 0.419652 0.057 Uiso 1 1 calc R . . . .
H4B H 0.336558 0.219047 0.354249 0.057 Uiso 1 1 calc R . . . .
C5 C 0.2192(2) 0.32195(14) 0.41684(8) 0.0486(4) Uani 1 1 d . . . . .
H5 H 0.111367 0.298977 0.397869 0.058 Uiso 1 1 calc R . . . .
C5AA C 0.5475(3) 0.6198(2) 0.26705(9) 0.0693(6) Uani 1 1 d . . . . .
H5AA H 0.652106 0.584073 0.255044 0.104 Uiso 1 1 calc GR . . . .
H5AB H 0.515433 0.673226 0.237530 0.104 Uiso 1 1 calc GR . . . .
H5AC H 0.457478 0.566194 0.270895 0.104 Uiso 1 1 calc GR . . . .
C6 C 0.2075(4) 0.3031(2) 0.48426(10) 0.0802(7) Uani 1 1 d . . . . .
H6A H 0.192853 0.226061 0.492065 0.120 Uiso 1 1 calc GR . . . .
H6B H 0.110912 0.342866 0.500017 0.120 Uiso 1 1 calc GR . . . .
H6C H 0.311322 0.328389 0.503021 0.120 Uiso 1 1 calc GR . . . .
C7 C 0.17108(18) 0.49836(13) 0.33903(7) 0.0406(3) Uani 1 1 d . . . . .
C8 C 0.1549(2) 0.42777(14) 0.29034(7) 0.0455(4) Uani 1 1 d . . . . .
H8 H 0.190475 0.355323 0.295088 0.055 Uiso 1 1 calc R . . . .
C9 C 0.0891(2) 0.45876(14) 0.23516(8) 0.0507(4) Uani 1 1 d . . . . .
H9 H 0.079793 0.408090 0.204241 0.061 Uiso 1 1 calc R . . . .
C10 C 0.0378(3) 0.56635(15) 0.22721(9) 0.0545(4) Uani 1 1 d . . . . .
C11 C 0.0503(3) 0.63909(14) 0.27448(10) 0.0572(4) Uani 1 1 d . . . . .
H11 H 0.014227 0.711308 0.269183 0.069 Uiso 1 1 calc R . . . .
C12 C 0.1151(2) 0.60730(13) 0.32957(8) 0.0474(4) Uani 1 1 d . . . . .
C13 C 0.1216(3) 0.69208(16) 0.37873(10) 0.0645(5) Uani 1 1 d . . . . .
H13A H 0.054084 0.667324 0.412028 0.097 Uiso 1 1 calc GR . . . .
H13B H 0.076113 0.760407 0.364240 0.097 Uiso 1 1 calc GR . . . .
H13C H 0.238785 0.702425 0.391180 0.097 Uiso 1 1 calc GR . . . .
C14 C -0.0593(4) 0.5356(2) 0.12759(11) 0.0804(7) Uani 1 1 d . . . . .
H14A H -0.104727 0.575261 0.094046 0.121 Uiso 1 1 calc GR . . . .
H14B H -0.141625 0.481719 0.140446 0.121 Uiso 1 1 calc GR . . . .
H14C H 0.045647 0.499568 0.116167 0.121 Uiso 1 1 calc GR . . . .
C15 C 0.6052(2) 0.61733(14) 0.37805(8) 0.0461(4) Uani 1 1 d . . . . .
C16 C 0.5748(2) 0.67619(16) 0.32620(8) 0.0523(4) Uani 1 1 d . . . . .
C17 C 0.5668(3) 0.79017(17) 0.33088(10) 0.0625(5) Uani 1 1 d . . . . .
H17 H 0.545201 0.831503 0.296760 0.075 Uiso 1 1 calc R . . . .
C18 C 0.5899(3) 0.84371(17) 0.38474(11) 0.0650(5) Uani 1 1 d . . . . .
C19 C 0.6248(3) 0.78170(18) 0.43493(10) 0.0673(5) Uani 1 1 d . . . . .
H19 H 0.643270 0.817291 0.471127 0.081 Uiso 1 1 calc R . . . .
C20 C 0.6332(3) 0.66736(17) 0.43298(8) 0.0584(5) Uani 1 1 d . . . . .
C21 C 0.6674(5) 0.6013(2) 0.48846(11) 0.0916(9) Uani 1 1 d . . . . .
H21A H 0.568403 0.557014 0.497492 0.137 Uiso 1 1 calc GR . . . .
H21B H 0.690143 0.650026 0.521224 0.137 Uiso 1 1 calc GR . . . .
H21C H 0.765292 0.554600 0.482081 0.137 Uiso 1 1 calc GR . . . .
C22 C 0.5721(4) 0.9669(2) 0.38893(16) 0.0937(9) Uani 1 1 d . . . . .
H22A H 0.613029 0.999957 0.352678 0.141 Uiso 1 1 calc GR . . . .
H22B H 0.638750 0.993483 0.422032 0.141 Uiso 1 1 calc GR . . . .
H22C H 0.453225 0.985719 0.394754 0.141 Uiso 1 1 calc GR . . . .
B1 B 0.2583(2) 0.45376(15) 0.40055(8) 0.0412(4) Uani 1 1 d . . . . .
H1 H 0.235727 0.502543 0.434476 0.049 Uiso 1 1 calc R . . . .

loop_
_atom_site_aniso_label
_atom_site_aniso_U_11
_atom_site_aniso_U_22
_atom_site_aniso_U_33
_atom_site_aniso_U_23
_atom_site_aniso_U_13
_atom_site_aniso_U_12
O1 0.1245(15) 0.0535(8) 0.0693(9) -0.0039(7) -0.0374(10) 0.0212(9)
N1 0.0401(6) 0.0464(7) 0.0526(7) -0.0007(6) 0.0036(6) -0.0046(6)
N2 0.0439(7) 0.0423(7) 0.0494(7) 0.0002(6) 0.0006(6) 0.0022(5)
C1 0.0399(7) 0.0411(7) 0.0384(7) -0.0013(6) 0.0002(6) -0.0021(6)
C2 0.0375(8) 0.0657(12) 0.0851(13) -0.0006(10) 0.0116(8) -0.0005(8)
C3 0.0472(9) 0.0581(11) 0.0777(12) -0.0028(9) 0.0079(9) 0.0104(8)
C4 0.0536(9) 0.0371(8) 0.0521(8) 0.0013(6) -0.0004(7) -0.0018(7)
C5 0.0478(8) 0.0448(8) 0.0531(9) 0.0029(7) 0.0071(7) -0.0057(7)
C5AA 0.0790(13) 0.0829(14) 0.0461(9) 0.0044(9) 0.0067(9) -0.0121(12)
C6 0.114(2) 0.0650(13) 0.0619(12) 0.0094(10) 0.0308(13) -0.0048(14)
C7 0.0325(6) 0.0386(7) 0.0507(8) -0.0029(6) 0.0050(6) -0.0007(6)
C8 0.0456(8) 0.0353(7) 0.0557(8) -0.0040(6) -0.0017(7) 0.0051(6)
C9 0.0552(9) 0.0413(8) 0.0555(9) -0.0078(7) -0.0063(8) 0.0046(7)
C10 0.0605(10) 0.0445(9) 0.0586(10) -0.0006(7) -0.0120(8) 0.0073(8)
C11 0.0677(11) 0.0361(8) 0.0676(11) -0.0037(7) -0.0097(9) 0.0099(8)
C12 0.0463(8) 0.0381(7) 0.0579(9) -0.0068(7) 0.0001(7) 0.0017(7)
C13 0.0801(13) 0.0444(9) 0.0690(11) -0.0143(9) -0.0056(10) 0.0108(9)
C14 0.0971(17) 0.0746(14) 0.0694(13) -0.0113(11) -0.0332(12) 0.0248(13)
C15 0.0417(8) 0.0447(8) 0.0519(8) 0.0000(7) 0.0028(7) -0.0089(7)
C16 0.0475(9) 0.0584(10) 0.0510(9) 0.0049(7) 0.0079(7) -0.0098(8)
C17 0.0632(11) 0.0564(10) 0.0681(11) 0.0163(9) 0.0100(9) -0.0075(9)
C18 0.0603(11) 0.0504(10) 0.0845(13) 0.0014(10) 0.0129(11) -0.0095(8)
C19 0.0768(13) 0.0580(11) 0.0671(12) -0.0144(9) 0.0026(10) -0.0146(10)
C20 0.0651(11) 0.0565(10) 0.0535(10) -0.0007(8) -0.0047(8) -0.0116(9)
C21 0.135(2) 0.0805(16) 0.0591(12) 0.0052(11) -0.0266(15) -0.0130(17)
C22 0.0946(18) 0.0511(12) 0.136(3) -0.0061(14) 0.0182(18) -0.0040(12)
B1 0.0398(8) 0.0381(8) 0.0456(9) -0.0043(7) 0.0064(6) -0.0018(7)

_geom_special_details            
;
 All esds (except the esd in the dihedral angle between two l.s. planes)
 are estimated using the full covariance matrix.  The cell esds are taken
 into account individually in the estimation of esds in distances, angles
 and torsion angles; correlations between esds in cell parameters are only
 used when they are defined by crystal symmetry.  An approximate (isotropic)
 treatment of cell esds is used for estimating esds involving l.s. planes.
;
loop_
_geom_bond_atom_site_label_1
_geom_bond_atom_site_label_2
_geom_bond_distance
_geom_bond_site_symmetry_2
_geom_bond_publ_flag
O1 C10 1.381(2) . ?
O1 C14 1.404(3) . ?
N1 C1 1.341(2) . ?
N1 C2 1.386(2) . ?
N1 C15 1.442(2) . ?
N2 C1 1.336(2) . ?
N2 C3 1.375(2) . ?
N2 C4 1.470(2) . ?
C1 B1 1.613(2) . ?
C2 H2 0.9300 . ?
C2 C3 1.341(3) . ?
C3 H3 0.9300 . ?
C4 H4A 0.9700 . ?
C4 H4B 0.9700 . ?
C4 C5 1.537(2) . ?
C5 H5 0.9800 . ?
C5 C6 1.530(3) . ?
C5 B1 1.673(2) . ?
C5AA H5AA 0.9600 . ?
C5AA H5AB 0.9600 . ?
C5AA H5AC 0.9600 . ?
C5AA C16 1.507(3) . ?
C6 H6A 0.9600 . ?
C6 H6B 0.9600 . ?
C6 H6C 0.9600 . ?
C7 C8 1.394(2) . ?
C7 C12 1.411(2) . ?
C7 B1 1.628(2) . ?
C8 H8 0.9300 . ?
C8 C9 1.389(2) . ?
C9 H9 0.9300 . ?
C9 C10 1.380(2) . ?
C10 C11 1.383(3) . ?
C11 H11 0.9300 . ?
C11 C12 1.387(3) . ?
C12 C13 1.510(2) . ?
C13 H13A 0.9600 . ?
C13 H13B 0.9600 . ?
C13 H13C 0.9600 . ?
C14 H14A 0.9600 . ?
C14 H14B 0.9600 . ?
C14 H14C 0.9600 . ?
C15 C16 1.384(2) . ?
C15 C20 1.390(2) . ?
C16 C17 1.393(3) . ?
C17 H17 0.9300 . ?
C17 C18 1.382(3) . ?
C18 C19 1.381(3) . ?
C18 C22 1.509(3) . ?
C19 H19 0.9300 . ?
C19 C20 1.394(3) . ?
C20 C21 1.503(3) . ?
C21 H21A 0.9600 . ?
C21 H21B 0.9600 . ?
C21 H21C 0.9600 . ?
C22 H22A 0.9600 . ?
C22 H22B 0.9600 . ?
C22 H22C 0.9600 . ?
B1 H1 0.9800 . ?

loop_
_geom_angle_atom_site_label_1
_geom_angle_atom_site_label_2
_geom_angle_atom_site_label_3
_geom_angle
_geom_angle_site_symmetry_1
_geom_angle_site_symmetry_3
_geom_angle_publ_flag
C10 O1 C14 117.80(16) . . ?
C1 N1 C2 109.36(15) . . ?
C1 N1 C15 123.55(14) . . ?
C2 N1 C15 127.09(15) . . ?
C1 N2 C3 110.68(15) . . ?
C1 N2 C4 114.64(13) . . ?
C3 N2 C4 134.61(15) . . ?
N1 C1 B1 140.27(15) . . ?
N2 C1 N1 106.24(14) . . ?
N2 C1 B1 113.15(13) . . ?
N1 C2 H2 126.4 . . ?
C3 C2 N1 107.30(16) . . ?
C3 C2 H2 126.4 . . ?
N2 C3 H3 126.8 . . ?
C2 C3 N2 106.41(17) . . ?
C2 C3 H3 126.8 . . ?
N2 C4 H4A 110.8 . . ?
N2 C4 H4B 110.8 . . ?
N2 C4 C5 104.76(13) . . ?
H4A C4 H4B 108.9 . . ?
C5 C4 H4A 110.8 . . ?
C5 C4 H4B 110.8 . . ?
C4 C5 H5 109.5 . . ?
C4 C5 B1 107.41(13) . . ?
C6 C5 C4 109.14(18) . . ?
C6 C5 H5 109.5 . . ?
C6 C5 B1 111.73(16) . . ?
B1 C5 H5 109.5 . . ?
H5AA C5AA H5AB 109.5 . . ?
H5AA C5AA H5AC 109.5 . . ?
H5AB C5AA H5AC 109.5 . . ?
C16 C5AA H5AA 109.5 . . ?
C16 C5AA H5AB 109.5 . . ?
C16 C5AA H5AC 109.5 . . ?
C5 C6 H6A 109.5 . . ?
C5 C6 H6B 109.5 . . ?
C5 C6 H6C 109.5 . . ?
H6A C6 H6B 109.5 . . ?
H6A C6 H6C 109.5 . . ?
H6B C6 H6C 109.5 . . ?
C8 C7 C12 115.72(15) . . ?
C8 C7 B1 119.58(14) . . ?
C12 C7 B1 124.64(14) . . ?
C7 C8 H8 117.9 . . ?
C9 C8 C7 124.15(15) . . ?
C9 C8 H8 117.9 . . ?
C8 C9 H9 120.7 . . ?
C10 C9 C8 118.59(16) . . ?
C10 C9 H9 120.7 . . ?
O1 C10 C11 115.99(16) . . ?
C9 C10 O1 124.78(17) . . ?
C9 C10 C11 119.23(16) . . ?
C10 C11 H11 119.1 . . ?
C10 C11 C12 121.82(16) . . ?
C12 C11 H11 119.1 . . ?
C7 C12 C13 121.49(16) . . ?
C11 C12 C7 120.48(15) . . ?
C11 C12 C13 118.02(16) . . ?
C12 C13 H13A 109.5 . . ?
C12 C13 H13B 109.5 . . ?
C12 C13 H13C 109.5 . . ?
H13A C13 H13B 109.5 . . ?
H13A C13 H13C 109.5 . . ?
H13B C13 H13C 109.5 . . ?
O1 C14 H14A 109.5 . . ?
O1 C14 H14B 109.5 . . ?
O1 C14 H14C 109.5 . . ?
H14A C14 H14B 109.5 . . ?
H14A C14 H14C 109.5 . . ?
H14B C14 H14C 109.5 . . ?
C16 C15 N1 119.06(16) . . ?
C16 C15 C20 122.83(17) . . ?
C20 C15 N1 118.07(16) . . ?
C15 C16 C5AA 121.70(18) . . ?
C15 C16 C17 117.39(18) . . ?
C17 C16 C5AA 120.90(19) . . ?
C16 C17 H17 119.0 . . ?
C18 C17 C16 121.96(19) . . ?
C18 C17 H17 119.0 . . ?
C17 C18 C22 120.7(2) . . ?
C19 C18 C17 118.55(19) . . ?
C19 C18 C22 120.7(2) . . ?
C18 C19 H19 119.0 . . ?
C18 C19 C20 121.97(19) . . ?
C20 C19 H19 119.0 . . ?
C15 C20 C19 117.25(18) . . ?
C15 C20 C21 121.64(19) . . ?
C19 C20 C21 121.10(19) . . ?
C20 C21 H21A 109.5 . . ?
C20 C21 H21B 109.5 . . ?
C20 C21 H21C 109.5 . . ?
H21A C21 H21B 109.5 . . ?
H21A C21 H21C 109.5 . . ?
H21B C21 H21C 109.5 . . ?
C18 C22 H22A 109.5 . . ?
C18 C22 H22B 109.5 . . ?
C18 C22 H22C 109.5 . . ?
H22A C22 H22B 109.5 . . ?
H22A C22 H22C 109.5 . . ?
H22B C22 H22C 109.5 . . ?
C1 B1 C5 96.14(12) . . ?
C1 B1 C7 107.20(12) . . ?
C1 B1 H1 112.3 . . ?
C5 B1 H1 112.3 . . ?
C7 B1 C5 115.40(14) . . ?
C7 B1 H1 112.3 . . ?

loop_
_geom_torsion_atom_site_label_1
_geom_torsion_atom_site_label_2
_geom_torsion_atom_site_label_3
_geom_torsion_atom_site_label_4
_geom_torsion
_geom_torsion_site_symmetry_1
_geom_torsion_site_symmetry_2
_geom_torsion_site_symmetry_3
_geom_torsion_site_symmetry_4
_geom_torsion_publ_flag
O1 C10 C11 C12 -178.8(2) . . . . ?
N1 C1 B1 C5 -174.21(19) . . . . ?
N1 C1 B1 C7 66.8(2) . . . . ?
N1 C2 C3 N2 -0.3(2) . . . . ?
N1 C15 C16 C5AA -3.2(3) . . . . ?
N1 C15 C16 C17 175.53(16) . . . . ?
N1 C15 C20 C19 -175.94(18) . . . . ?
N1 C15 C20 C21 2.7(3) . . . . ?
N2 C1 B1 C5 13.70(16) . . . . ?
N2 C1 B1 C7 -105.31(15) . . . . ?
N2 C4 C5 C6 -102.92(18) . . . . ?
N2 C4 C5 B1 18.38(18) . . . . ?
C1 N1 C2 C3 -0.1(2) . . . . ?
C1 N1 C15 C16 -93.4(2) . . . . ?
C1 N1 C15 C20 84.5(2) . . . . ?
C1 N2 C3 C2 0.6(2) . . . . ?
C1 N2 C4 C5 -9.95(18) . . . . ?
C2 N1 C1 N2 0.4(2) . . . . ?
C2 N1 C1 B1 -172.0(2) . . . . ?
C2 N1 C15 C16 86.8(2) . . . . ?
C2 N1 C15 C20 -95.3(2) . . . . ?
C3 N2 C1 N1 -0.64(19) . . . . ?
C3 N2 C1 B1 174.10(15) . . . . ?
C3 N2 C4 C5 173.3(2) . . . . ?
C4 N2 C1 N1 -178.17(13) . . . . ?
C4 N2 C1 B1 -3.43(19) . . . . ?
C4 N2 C3 C2 177.43(19) . . . . ?
C4 C5 B1 C1 -18.73(16) . . . . ?
C4 C5 B1 C7 93.63(16) . . . . ?
C5AA C16 C17 C18 179.42(19) . . . . ?
C6 C5 B1 C1 100.94(19) . . . . ?
C6 C5 B1 C7 -146.71(18) . . . . ?
C7 C8 C9 C10 0.8(3) . . . . ?
C8 C7 C12 C11 -0.6(2) . . . . ?
C8 C7 C12 C13 178.75(17) . . . . ?
C8 C7 B1 C1 71.38(18) . . . . ?
C8 C7 B1 C5 -34.3(2) . . . . ?
C8 C9 C10 O1 178.4(2) . . . . ?
C8 C9 C10 C11 -1.2(3) . . . . ?
C9 C10 C11 C12 0.8(3) . . . . ?
C10 C11 C12 C7 0.1(3) . . . . ?
C10 C11 C12 C13 -179.2(2) . . . . ?
C12 C7 C8 C9 0.1(2) . . . . ?
C12 C7 B1 C1 -105.75(17) . . . . ?
C12 C7 B1 C5 148.53(15) . . . . ?
C14 O1 C10 C9 7.6(4) . . . . ?
C14 O1 C10 C11 -172.8(2) . . . . ?
C15 N1 C1 N2 -179.33(15) . . . . ?
C15 N1 C1 B1 8.2(3) . . . . ?
C15 N1 C2 C3 179.68(18) . . . . ?
C15 C16 C17 C18 0.7(3) . . . . ?
C16 C15 C20 C19 1.9(3) . . . . ?
C16 C15 C20 C21 -179.5(2) . . . . ?
C16 C17 C18 C19 1.1(3) . . . . ?
C16 C17 C18 C22 -177.1(2) . . . . ?
C17 C18 C19 C20 -1.5(3) . . . . ?
C18 C19 C20 C15 0.1(3) . . . . ?
C18 C19 C20 C21 -178.6(2) . . . . ?
C20 C15 C16 C5AA 179.04(19) . . . . ?
C20 C15 C16 C17 -2.3(3) . . . . ?
C22 C18 C19 C20 176.7(2) . . . . ?
B1 C7 C8 C9 -177.26(16) . . . . ?
B1 C7 C12 C11 176.67(16) . . . . ?
B1 C7 C12 C13 -4.0(3) . . . . ?

_iucr_refine_instructions_details 
;
TITL ca609d_a.res in P2(1)2(1)2(1)
 ca609d.res created by SHELXL-2016/4 at 09:50:13 on 16-Feb-2018
REM Old TITL ca609d in P2(1)2(1)2(1)
REM SHELXT solution in P2(1)2(1)2(1)
REM R1 0.134, Rweak 0.031, Alpha 0.005, Orientation as input
REM Flack x = 0.201 ( 0.093 ) from Parsons' quotients
REM Formula found by SHELXT: C12 B N3
CELL 1.54184 7.7655 12.1708 22.3907 90 90 90
ZERR 4 0.0001 0.0001 0.0002 0 0 0
LATT -1
SYMM 0.5-X,-Y,0.5+Z
SYMM -X,0.5+Y,0.5-Z
SYMM 0.5+X,0.5-Y,-Z
SFAC C H B N O
UNIT 92 116 4 8 4

L.S. 10
PLAN  30
SIZE 0.18 0.18 0.4
TEMP 19.85
BOND $H
LIST 6
MORE -1
CONF
fmap 2
acta
TWIN -1 0 0 0 -1 0 0 0 -1 2
OMIT 0 3 1
REM <olex2.extras>
REM <HklSrc "%./ca609d.hkl">
REM </olex2.extras>

WGHT    0.069500    0.137300
BASF   0.09544
FVAR       6.01045
O1    5   -0.025893    0.609020    0.174519    11.00000    0.12446    0.05354 =
         0.06931   -0.00391   -0.03736    0.02120
N1    4    0.601954    0.498904    0.375865    11.00000    0.04006    0.04636 =
         0.05263   -0.00071    0.00362   -0.00459
N2    4    0.508432    0.333756    0.381920    11.00000    0.04392    0.04229 =
         0.04943    0.00024    0.00064    0.00219
C1    1    0.461408    0.438753    0.387882    11.00000    0.03991    0.04108 =
         0.03841   -0.00127    0.00019   -0.00211
C2    1    0.737610    0.429562    0.361822    11.00000    0.03749    0.06566 =
         0.08513   -0.00062    0.01158   -0.00050
AFIX  43
H2    2    0.848939    0.450756    0.351741    11.00000   -1.20000
AFIX   0
C3    1    0.678563    0.326238    0.365466    11.00000    0.04718    0.05809 =
         0.07766   -0.00282    0.00788    0.01044
AFIX  43
H3    2    0.740466    0.262174    0.358283    11.00000   -1.20000
AFIX   0
C4    1    0.369172    0.253882    0.391536    11.00000    0.05358    0.03711 =
         0.05207    0.00131   -0.00038   -0.00178
AFIX  23
H4A   2    0.404374    0.197562    0.419652    11.00000   -1.20000
H4B   2    0.336558    0.219047    0.354249    11.00000   -1.20000
AFIX   0
C5    1    0.219243    0.321949    0.416842    11.00000    0.04779    0.04484 =
         0.05312    0.00285    0.00708   -0.00574
AFIX  13
H5    2    0.111367    0.298977    0.397869    11.00000   -1.20000
AFIX   0
C5AA  1    0.547476    0.619806    0.267053    11.00000    0.07900    0.08290 =
         0.04613    0.00438    0.00673   -0.01209
AFIX 137
H5AA  2    0.652106    0.584073    0.255044    11.00000   -1.50000
H5AB  2    0.515433    0.673226    0.237530    11.00000   -1.50000
H5AC  2    0.457478    0.566194    0.270895    11.00000   -1.50000
AFIX   0
C6    1    0.207488    0.303057    0.484264    11.00000    0.11369    0.06502 =
         0.06192    0.00939    0.03077   -0.00479
AFIX 137
H6A   2    0.192853    0.226061    0.492065    11.00000   -1.50000
H6B   2    0.110912    0.342866    0.500017    11.00000   -1.50000
H6C   2    0.311322    0.328389    0.503021    11.00000   -1.50000
AFIX   0
C7    1    0.171077    0.498358    0.339029    11.00000    0.03247    0.03856 =
         0.05072   -0.00295    0.00498   -0.00071
C8    1    0.154926    0.427767    0.290340    11.00000    0.04558    0.03529 =
         0.05571   -0.00402   -0.00165    0.00511
AFIX  43
H8    2    0.190475    0.355323    0.295088    11.00000   -1.20000
AFIX   0
C9    1    0.089091    0.458758    0.235164    11.00000    0.05524    0.04131 =
         0.05555   -0.00779   -0.00626    0.00456
AFIX  43
H9    2    0.079793    0.408090    0.204241    11.00000   -1.20000
AFIX   0
C10   1    0.037774    0.566346    0.227214    11.00000    0.06055    0.04452 =
         0.05857   -0.00062   -0.01205    0.00726
C11   1    0.050262    0.639092    0.274482    11.00000    0.06775    0.03614 =
         0.06758   -0.00374   -0.00967    0.00991
AFIX  43
H11   2    0.014227    0.711308    0.269183    11.00000   -1.20000
AFIX   0
C12   1    0.115056    0.607296    0.329572    11.00000    0.04629    0.03808 =
         0.05785   -0.00679    0.00009    0.00175
C13   1    0.121606    0.692080    0.378729    11.00000    0.08007    0.04445 =
         0.06904   -0.01433   -0.00556    0.01076
AFIX 137
H13A  2    0.054084    0.667324    0.412028    11.00000   -1.50000
H13B  2    0.076113    0.760407    0.364240    11.00000   -1.50000
H13C  2    0.238785    0.702425    0.391180    11.00000   -1.50000
AFIX   0
C14   1   -0.059288    0.535589    0.127586    11.00000    0.09707    0.07463 =
         0.06937   -0.01134   -0.03322    0.02477
AFIX 137
H14A  2   -0.104727    0.575261    0.094046    11.00000   -1.50000
H14B  2   -0.141625    0.481719    0.140446    11.00000   -1.50000
H14C  2    0.045647    0.499568    0.116167    11.00000   -1.50000
AFIX   0
C15   1    0.605178    0.617330    0.378051    11.00000    0.04165    0.04471 =
         0.05187   -0.00001    0.00279   -0.00888
C16   1    0.574803    0.676189    0.326203    11.00000    0.04749    0.05842 =
         0.05098    0.00493    0.00794   -0.00976
C17   1    0.566769    0.790170    0.330884    11.00000    0.06315    0.05638 =
         0.06812    0.01629    0.01005   -0.00753
AFIX  43
H17   2    0.545201    0.831503    0.296760    11.00000   -1.20000
AFIX   0
C18   1    0.589897    0.843710    0.384740    11.00000    0.06026    0.05039 =
         0.08447    0.00142    0.01295   -0.00945
C19   1    0.624817    0.781704    0.434933    11.00000    0.07680    0.05797 =
         0.06713   -0.01444    0.00255   -0.01464
AFIX  43
H19   2    0.643270    0.817291    0.471127    11.00000   -1.20000
AFIX   0
C20   1    0.633242    0.667361    0.432984    11.00000    0.06510    0.05648 =
         0.05348   -0.00072   -0.00467   -0.01164
C21   1    0.667352    0.601280    0.488457    11.00000    0.13510    0.08046 =
         0.05914    0.00517   -0.02658   -0.01299
AFIX 137
H21A  2    0.568403    0.557014    0.497492    11.00000   -1.50000
H21B  2    0.690143    0.650026    0.521224    11.00000   -1.50000
H21C  2    0.765292    0.554600    0.482081    11.00000   -1.50000
AFIX   0
C22   1    0.572107    0.966922    0.388932    11.00000    0.09462    0.05109 =
         0.13552   -0.00612    0.01824   -0.00401
AFIX 137
H22A  2    0.613029    0.999957    0.352678    11.00000   -1.50000
H22B  2    0.638750    0.993483    0.422032    11.00000   -1.50000
H22C  2    0.453225    0.985719    0.394754    11.00000   -1.50000
AFIX   0
B1    3    0.258273    0.453756    0.400546    11.00000    0.03984    0.03805 =
         0.04556   -0.00429    0.00640   -0.00180
AFIX  13
H1    2    0.235727    0.502543    0.434476    11.00000   -1.20000
AFIX   0
HKLF 4


REM  ca609d_a.res in P2(1)2(1)2(1)
REM R1 =  0.0364 for    4168 Fo > 4sig(Fo)  and  0.0371 for all    4258 data
REM    251 parameters refined using      0 restraints

END  
     
WGHT      0.0695      0.1373 

REM Highest difference peak  0.146,  deepest hole -0.210,  1-sigma level  0.039
Q1    1   0.6365  0.6455  0.2355  11.00000  0.05    0.15
Q2    1   0.4191  0.6451  0.2482  11.00000  0.05    0.13
Q3    1   0.7741  0.6232  0.5088  11.00000  0.05    0.12
Q4    1   0.2188  0.4768  0.3677  11.00000  0.05    0.12
Q5    1   0.4004  0.6476  0.5243  11.00000  0.05    0.12
Q6    1   0.5613  0.5232  0.2716  11.00000  0.05    0.11
Q7    1   0.2634  0.5225  0.4561  11.00000  0.05    0.11
Q8    1   0.3665  0.4557  0.3918  11.00000  0.05    0.10
Q9    1  -0.0145  0.7228  0.3826  11.00000  0.05    0.10
Q10   1   0.4443  0.2543  0.5058  11.00000  0.05    0.10
Q11   1   0.4415  0.3581  0.5111  11.00000  0.05    0.10
Q12   1   0.4819  0.6257  0.5084  11.00000  0.05    0.10
Q13   1   0.8186  0.6031  0.3136  11.00000  0.05    0.09
Q14   1   0.3186  0.6513  0.2274  11.00000  0.05    0.09
Q15   1   0.6380  0.4718  0.2399  11.00000  0.05    0.09
Q16   1  -0.0909  0.6788  0.3891  11.00000  0.05    0.09
Q17   1   0.6398  0.5203  0.4893  11.00000  0.05    0.09
Q18   1   0.4168  0.8458  0.2462  11.00000  0.05    0.09
Q19   1   0.2397  0.3893  0.4088  11.00000  0.05    0.09
Q20   1   0.3842  0.6769  0.3232  11.00000  0.05    0.09
Q21   1   0.2313  0.4706  0.3086  11.00000  0.05    0.08
Q22   1   0.2038  0.7670  0.3606  11.00000  0.05    0.08
Q23   1  -0.0828  0.7018  0.2777  11.00000  0.05    0.08
Q24   1   0.4441  0.9974  0.3440  11.00000  0.05    0.08
Q25   1   0.3558  0.1598  0.5090  11.00000  0.05    0.08
Q26   1   0.4960  0.6993  0.5524  11.00000  0.05    0.08
Q27   1  -0.0019  0.3054  0.4697  11.00000  0.05    0.08
Q28   1   0.3601  0.5573  0.4910  11.00000  0.05    0.08
Q29   1   0.3622  0.7957  0.2741  11.00000  0.05    0.08
Q30   1   0.3756  0.4944  0.2464  11.00000  0.05    0.08

  REM The information below was added by Olex2.
  REM
  REM R1 = 0.0364 for 4168 Fo > 4sig(Fo) and 0.0371 for all 24416 data
  REM n/a parameters refined using n/a restraints
  REM Highest difference peak 0.15, deepest hole -0.21
  REM Mean Shift 0, Max Shift 0.000.

  REM +++ Tabular Listing of Refinement Information +++
  REM R1_all = 0.0371
  REM R1_gt = 0.0364
  REM wR_ref = 0.1040
  REM GOOF = 1.040
  REM Shift_max = 0.000
  REM Shift_mean = 0
  REM Reflections_all = 24416
  REM Reflections_gt = 4168
  REM Parameters = n/a
  REM Hole = -0.21
  REM Peak = 0.15
  REM Flack = n/a

  
;
_olex2_submission_special_instructions 'No special instructions were received'
_oxdiff_exptl_absorpt_empirical_details 
;
Empirical correction (ABSPACK) includes:
- Absorption correction using spherical harmonics
- Frame scaling
;
_oxdiff_exptl_absorpt_empirical_full_max 1.574
_oxdiff_exptl_absorpt_empirical_full_min 0.665
loop_
_twin_individual_id
_twin_individual_mass_fraction_refined
1 0.9(4)
2 0.1(4)

_exptl_crystal_recrystallization_method 
'Re-crystallisation from solvent: dichloromethane/pentane'
_chemical_properties_physical    Moisture-sensitive
